# Supplementary material for: Four meta-analyses across 164 studies on atypical footedness prevalence and its relation to handedness
Source: Sci Rep. 2020 Sep 2;10:14501. doi: 10.1038/s41598-020-71478-w (PMC7468297; doi:10.1038/s41598-020-71478-w)
Supplement: Supplementary file 5 — Supplementary Table 1 [file 41598_2020_71478_MOESM5_ESM.xlsx]

## Sheet: Overview
Study Number	Authors	Year of Publication	Sample size	Left Footers	Mixed Footers	Right Footers	Left Footers Male	Mixed Footers Male	Right Footers Male	Left Footers Female	Mixed Footers Female	Right Footers Female	Left-handed Left Footers	Left-handed Mixed Footers	Left-handed Right Footers	Mixed-Handed Left Footers	Mixed-Handed Mixed Footers	Mixed-Handed right Footers	Right-handed Left Footers	Right-handed Mixed Footers	Right-handed Right Footers	Classification Scheme	Assessment (Instrument)	Response Format	Number of Items in Questionnaire	Geographical Background	Education	Professional Athletes	Mean Age	Adults or Children	Clinical Sample	Commentary	Commentary
1	Abraham et al.	2015	1005	132	NA	873	NA	NA	NA	NA	NA	NA	NA	NA	NA	NA	NA	NA	NA	NA	NA	Left/Right	Schneider's test	2	4	India	General	No	NA	Children	No
2	Abubakar et al.	2018	107	22	NA	85	NA	NA	NA	NA	NA	NA	8	NA	5	NA	NA	NA	14	NA	80	Left/Right	Kicking foot	2	1	Nigeria	General	No	18.77	Adults	No		Age Not reported for the whole sample, only separately for males and females
3	Agostini & Dellatolas	2001	254	53	NA	201	NA	NA	NA	NA	NA	NA	33	NA	36	NA	NA	NA	20	NA	165	Left/Right	Kicking foot	2	1	France	General	No	4.3	Children	No
4	Alzahrani	2012	369	32	0	337	NA	NA	NA	NA	NA	NA	NA	NA	NA	NA	NA	NA	NA	NA	NA	Left/Mixed/Right	WFQ	5	10	Saudi Arabia	General	No	NA	Adults	No		mixed-footedness was a possible outcome
5	Antonarakis	2006	186	28	6	152	NA	NA	NA	NA	NA	NA	NA	NA	NA	NA	NA	NA	NA	NA	NA	Left/Mixed/Right	LPI	3	3	Wales	College	No	NA	Adults	No
6	Antosiak-Cyrak et al. 1	2015	9	4	1	4	No males	No males	No males	4	1	4	NA	NA	NA	NA	NA	NA	NA	NA	NA	Left/Mixed/Right	Gabbard 2001	2	4	Poland	General	Yes	NA	Children	No
7	Antosiak-Cyrak et al. 2	2015	19	2	2	15	No males	No males	No males	2	2	15	NA	NA	NA	NA	NA	NA	NA	NA	NA	Left/Mixed/Right	Gabbard 2001	2	4	Poland	General	No	NA	Children	No
8	Armitage & Larkin	1993	80	3	43	34	NA	NA	NA	NA	NA	NA	NA	NA	NA	NA	NA	NA	NA	NA	NA	Left/Mixed/Right	Hopping, Balance, Tapping	2	3	Australia	General	No	7.48	Children	No	Clumsy children, Used also 6 items, but data seems off	clumsy?
9	Atalaia & Abrantes	2015	31	6	NA	25	NA	NA	NA	NA	NA	NA	NA	NA	NA	NA	NA	NA	NA	NA	NA	Left/Right	LPI	3	3	Portugal	General	No	23.23	Adults	No
10	AtunEiny	2016	26	11	3	12	NA	NA	NA	NA	NA	NA	NA	NA	NA	NA	NA	NA	NA	NA	NA	Left/Mixed/Right	Pulling-to-Stand	2	1	Israel?	General	No	0.58	Children	No		weak --> mixed (absolute value < .25)
11	Augustyn & Peters	1986	64	19	16	29	NA	NA	NA	NA	NA	NA	18	8	6	NA	NA	NA	1	8	23	Left/Mixed/Right	Kicking and picking up pebble	3	2	Canada	College	No	NA	Adults	No
12	Bacik et al.	2017	13	0	NA	13	No males	No males	No males	0	0	13	NA	NA	NA	NA	NA	NA	NA	NA	NA	Left/Right	WFQ	5	10	Poland	General	Yes	15.1	Children	No
13	Barcellos et al. 1	2012	100	24	3	73	NA	NA	NA	NA	NA	NA	NA	NA	NA	NA	NA	NA	NA	NA	NA	Left/Mixed/Right	Kick, Pebble, Step on Chair	3	3	Brazil	General	No	4.35	Children	No	Classification also in strong and weak footers
14	Barcellos et al. 2	2012	101	23	1	77	NA	NA	NA	NA	NA	NA	NA	NA	NA	NA	NA	NA	NA	NA	NA	Left/Mixed/Right	Kick, Pebble, Step on Chair	3	3	Brazil	General	No	8.88	Children	No	Classification also in strong and weak footers
15	Barcellos et al. 3	2012	100	18	3	79	NA	NA	NA	NA	NA	NA	NA	NA	NA	NA	NA	NA	NA	NA	NA	Left/Mixed/Right	Kick, Pebble, Step on Chair	3	3	Brazil	General	No	23.68	Adults	No	Classification also in strong and weak footers
16	Barut et al.	2007	633	93	87	453	62	58	223	31	29	230	64	11	24	8	10	15	21	66	414	Left/Mixed/Right	Kick ball	3	1	Turkey	General	No	22.11	Adults	No
17	Bell & Gabbard 1	2000	607	40	103	464	NA	NA	NA	NA	NA	NA	NA	NA	NA	NA	NA	NA	NA	NA	NA	Left/Mixed/Right	LPI	3	3	USA	General	No	NA	Adults	No
18	Bell & Gabbard 2	2000	305	21	35	249	NA	NA	NA	NA	NA	NA	NA	NA	NA	NA	NA	NA	NA	NA	NA	Left/Mixed/Right	LPI	3	3	USA	General	No	NA	Adults	No
19	Bell & Gabbard 3	2000	210	9	22	179	NA	NA	NA	NA	NA	NA	NA	NA	NA	NA	NA	NA	NA	NA	NA	Left/Mixed/Right	LPI	3	3	USA	General	No	NA	Adults	No
20	Bell & Gabbard 4	2000	234	7	26	201	NA	NA	NA	NA	NA	NA	NA	NA	NA	NA	NA	NA	NA	NA	NA	Left/Mixed/Right	LPI	3	3	USA	General	No	NA	Adults	No
21	Belmont & Birch	1963	148	17	6	125	NA	NA	NA	NA	NA	NA	NA	NA	NA	NA	NA	NA	NA	NA	NA	Left/Mixed/Right	Kick ball	2	1	USA	General	No	8.2	Children	No
22	Bhushan & Khan	2006	80	27	NA	53	27	NA	53	NA	NA	NA	NA	NA	NA	NA	NA	NA	NA	NA	NA	Left/Right	Kick, Climb on bus, Body-weight, Climb on Bike, Start Jump	5	5	India	General	No	41.56	Adults	No
23	Bini et al.	2016	15	2	NA	13	NA	NA	NA	NA	NA	NA	NA	NA	NA	NA	NA	NA	NA	NA	NA	Left/Mixed/Right	WFQ	5	12	Brazil	General	Yes	37	Adults	No		cyclists/triathletes
25	Brown & Taylor	1998	192	29	3	160	29	3	160	No females	No females	No females	19	0	7	0	3	2	10	0	151	Left/Mixed/Right	Kick ball	3	1	UK	General	No	NA	mixed	No
26	Bussey	2009	60	17	NA	43	No males	No males	No males	17	NA	43	4	NA	2	NA	NA	NA	13	NA	41	Left/Right	WFQ	5	10	New Zealand	General	Mixed	22.77	Adults	No
27	Cameron & Adams	2003	20	6	NA	14	6	NA	14	No females	No females	No females	NA	NA	NA	NA	NA	NA	NA	NA	NA	Left/Right	Kick ball	2	1	Australia	General	Yes	23.6	Adults	No		Australian Rules Football
28	Carey et al. 2	2009	426	97	NA	329	97	NA	329	No females	No females	No females	NA	NA	NA	NA	NA	NA	NA	NA	NA	Left/Right	Foot-specific behaviors	2	10	Various	General	Yes	NA	Adults	No
29	Carey et al. 1	2009	397	51	73	273	NA	NA	NA	NA	NA	NA	25	NA	13	NA	NA	NA	39	NA	320	Left/Mixed/Right	AFLQ	7	NA	UK and Italy	General	Yes	NA	Adults	No
30	Carter et al.	2019	18	1	NA	17	No males	No males	No males	1	NA	17	NA	NA	NA	NA	NA	NA	NA	NA	NA	Left/Right	WFQ	5	10	Australia	General	Yes	18.8	Adults	No		dance students
31	Challis & Howse	Unknown	20	2	NA	18	NA	NA	NA	NA	NA	NA	NA	NA	NA	NA	NA	NA	NA	NA	NA	Left/Right	WFQ	5	10	USA	General	No	25.9	Adults	No
32	Chapman et al.	1986	311	29	47	235	NA	NA	NA	NA	NA	NA	17	19	5	9	17	13	3	11	217	Left/Mixed/Right	Chapman Footedness Preference Inventory (CFPI)	3	13	USA	College	No	NA	Adults	No
34	Coren & Porac	1980	2761	531	NA	2230	250		1034	277		1200	NA	NA	NA	NA	NA	NA	NA	NA	NA	Non-Right/Right	LPI	3	3	Canada	General	No	NA	Mixed	No
35	Coren & Searleman	1987	1274	275	NA	999	NA	NA	NA	NA	NA	NA	NA	NA	NA	NA	NA	NA	NA	NA	NA	Left/Right	LPI	3	3	Canada	College	No	NA	Adults	No
36	Coren	1993	3307	234	203	2870	114	108	1153	120	95	1717	NA	NA	NA	NA	NA	NA	NA	NA	NA	Left/Mixed/Right	LPI	3	3	Canada	General	No	NA	Adults	No	Many classification systems described, I used the one reported for sex
37	Coren & Porac 1	1982	235	63	NA	172	NA	NA	NA	NA	NA	NA	NA	NA	NA	NA	NA	NA	NA	NA	NA	Left/Right	LPI	3	3	Canada	College	No	NA	Adults	No		Science students
38	Coren & Porac 2	1982	262	86	NA	176	NA	NA	NA	NA	NA	NA	NA	NA	NA	NA	NA	NA	NA	NA	NA	Left/Right	LPI	3	3	Canada	College	No	NA	Adults	No		Language students
39	DeLang et al.	2017	17	2	NA	15	2	NA	15	No females	No females	No females	NA	NA	NA	NA	NA	NA	NA	NA	NA	Left/Right	Kick ball	2	1	USA	College	Yes	19.6	Adults	No		NCAA Division One collegiate soccer players
40	Didia et al.	1988	996	71	28	897	42	24	443	29	4	454	14	1	12	8	3	1	49	24	884	Left/Mixed/Right	Kicking, Leaping	3	2	Nigeria	General	No	8.39	Children	No
41	Dittmar 1	2002	212	42	13	157	24	8	68	18	5	89	NA	NA	NA	NA	NA	NA	NA	NA	NA	Left/Mixed/Right	LPI	3	3	Germany	College	No	25.05	Adults	No
42	Dittmar 2	2002	409	84	3	322	45	1	102	39	2	220	NA	NA	NA	NA	NA	NA	NA	NA	NA	Left/Mixed/Right	LPI	3	3	Germany	General	No	69	Adults	No
43	Dragovic et al. 1	2005	157	25	33	99	NA	NA	NA	NA	NA	NA	25	8	0	NA	NA	NA	0	25	99	Left/Mixed/Right	Unknown	Unknown	Unknown	Australia	General	No	NA	Adults	Yes	Schizophrenia	schizophrenia (ich weiß nicht was ich aus den Prozentzahlen machen soll)
44	Dragovic et al. 2	2005	74	8	6	60	NA	NA	NA	NA	NA	NA	8	6	13	NA	NA	NA	0	0	47	Left/Mixed/Right	Unknown	Unknown	Unknown	Australia	General	No	NA	Mixed	No		unaffected siblings
45	Dragovic et al. 3	2005	77	13	14	50	NA	NA	NA	NA	NA	NA	13	14	0	NA	NA	NA	0	0	50	Left/Mixed/Right	Unknown	Unknown	Unknown	Australia	General	No	NA	Adults	No		controls (ich weiß nicht was ich aus den Prozentzahlen machen soll)
46	Eikenberry et al. 1	2008	10	3	NA	7	NA	NA	NA	NA	NA	NA	NA	NA	NA	NA	NA	NA	NA	NA	NA	Left/Right	Sprint start preference	2	1	Canada	College	Yes	NA	Adults	No		experienced in sprints
47	Eikenberry et al. 2	2008	10	4	NA	6	NA	NA	NA	NA	NA	NA	NA	NA	NA	NA	NA	NA	NA	NA	NA	Left/Right	Sprint start preference	2	1	Canada	College	No	NA	Adults	No
48	ALSPAC (dyslexia)	2019	268	32	48	188	26	33	108	6	15	80	20	5	3	6	21	44	6	22	141	Left/Mixed/Right	Questionnaire filled out by mothers (foot used to kick ball, pick up stone, stamp on sth, climb a step)	3	4	UK	General	No	185 weeks / 42 months	Children	Yes		dyslexia
49	ALSPAC (clinical)	2019	485	51	117	317	35	78	213	16	39	104	35	15	8	10	54	80	6	48	229	Left/Mixed/Right	Questionnaire filled out by mothers (foot used to kick ball, pick up stone, stamp on sth, climb a step)	3	4	UK	General	No	185 weeks / 42 months	Children	Yes		mixed diagNoses
50	ALSPAC (control)	2019	9010	874	1713	6423	539	931	3091	335	782	3332	556	223	201	163	694	1252	155	796	4969	Left/Mixed/Right	Questionnaire filled out by mothers (foot used to kick ball, pick up stone, stamp on sth, climb a step)	3	4	UK	General	No	185 weeks / 42 months	Children	No
51	ALSPAC mothers (clinical)	2019	1032	59	194	779	NA	NA	NA	59	194	779	47	23	4	4	22	18	8	147	752	Left/Mixed/Right	Questionnaire (foot used to kick ball, pick up stone, stamp on sth, climb a step)	3	4	UK	General	No	NA	Adults	Yes		mixed diagNoses
52	ALSPAC mothers (control)	2019	8536	550	1173	6813	NA	NA	NA	550	1173	6813	470	125	45	53	160	126	20	871	6607	Left/Mixed/Right	Questionnaire (foot used to kick ball, pick up stone, stamp on sth, climb a step)	3	4	UK	General	No	NA	Adults	No
53	Erkec & Keskin	2019	376	35	56	285	NA	NA	NA	NA	NA	NA	NA	NA	NA	NA	NA	NA	NA	NA	NA	Left/Mixed/Right	Kick ball, climb chair, step of escalator, step on trashcan pedal	Probably 2	4	Turkey	College	No	20.07	Adults	No
54	Eyre & Schmeeckle	1933	193	6	NA	187	NA	NA	NA	NA	NA	NA	6	NA	3	NA	NA	NA	0	NA	184	Left/Right	Kick Ball, Push Ball	2	2	USA	General	No	NA	Children	No
55	Fagard & Dahmen 1	2004	60	6	NA	54	NA	NA	NA	NA	NA	NA	NA	NA	NA	NA	NA	NA	NA	NA	NA	Left/Right	Kick ball	2	1	France	General	No	NA	Children	No
56	Fagard & Dahmen 2	2004	121	7	NA	114	NA	NA	NA	NA	NA	NA	NA	NA	NA	NA	NA	NA	NA	NA	NA	Left/Right	Kick ball	2	1	Tunisia	General	No	NA	Children	No
57	Faurie et al.	2006	1624	249	NA	1375	171	NA	686	78	NA	689	NA	NA	NA	NA	NA	NA	NA	NA	NA	Left/Right	Aim at Target	2	1	France	General	No	About 9.1	Children	No	Numbers are slightly approximated as it was not specified how many girls and boys were excluded from footedness
58	Feehan et al.	1990	881	79	151	651	NA	NA	NA	NA	NA	NA	NA	NA	NA	NA	NA	NA	NA	NA	NA	Left/Mixed/Right	LPI	3	3	New Zealand	General	No	7	Children	No
59	Fousekis et al.	2010	100	16	10	74	16	10	74	No females	No females	No females	NA	NA	NA	NA	NA	NA	NA	NA	NA	Left/Mixed/Right	Markou & Vagenas	3	6	Greece	General	Yes	23.6	Adults	No		soccer, sex unclear
62	Annett & Kilshaw 1	1984	129	34		95	28	NA	81	6	NA	14	NA	NA	NA	NA	NA	NA	NA	NA	NA	Non-Right/Right	Kick ball	2	1	UK	General	No	12.39	Children	Yes	Dyslexic	dyslexia
63	Annett & Kilshaw 2	1984	792	132		660	64	NA	324	68	NA	336	NA	NA	NA	NA	NA	NA	NA	NA	NA	Non-Right/Right	Kick ball	2	1	UK	Mixed	No	NA	Mixed	No
64	Asai et al.	2011	836	130	331	375	NA	NA	NA	NA	NA	NA	30	0	11	0	62	0	97	340	296	Left/Mixed/Right	CFPI	3	11	Japan	College	No	19.1	Adults	No
66	Annett	2001	263	68		195	NA	NA	NA	NA	NA	NA	21		5	16		32	31		158	Non-Right/Right	Kick ball	2	1	UK	General	No	NA	Mixed	No	Unclear for handedness and footedness…	classifying "right-consistent", "right weak left" and "right moderate left" as right / "right strong left" and "left strong right" as mixed / "left weak right" and "left consistent" as left
67	Gabbard et al.	1991	205	12	58	135	NA	NA	NA	NA	NA	NA	NA	NA	NA	NA	NA	NA	NA	NA	NA	Left/Mixed/Right	Kick ball, step bug, trace letters	2	3	USA	General	No	4.24	Children	No
68	Gabbard & Bonfigli	1987	153	6	77	70	NA	NA	NA	NA	NA	NA	NA	NA	NA	NA	NA	NA	NA	NA	NA	Left/Mixed/Right	Kick ball, step bug, trace letters	2	3	USA	General	No	4.46	Children	No
69	Gabbard & Gentry 1	1995	478	29	111	338	NA	NA	NA	NA	NA	NA	NA	NA	NA	NA	NA	NA	NA	NA	NA	Left/Mixed/Right	Kick ball, step bug, trace letters	3	3	USA	General	No	NA	Children	No	Assessed from Gabbard 1996 Review (Method from original paper)	Sample sizes for age groups? Just included the overall sample for this study
70	Gabbard & Gentry 2	1995	473	28	71	374	NA	NA	NA	NA	NA	NA	NA	NA	NA	NA	NA	NA	NA	NA	NA	Left/Mixed/Right	Kick ball, step bug, trace letters	3	3	USA	General	No	NA	Mixed	No	Assessed from Gabbard 1996 Review
71	Golomer & Fery	2009	10	0	0	10	No males	No males	No males	0	0	10	NA	NA	NA	NA	NA	NA	NA	NA	NA	Left/Mixed/Right	LPI	3	2	France	General	Yes	17.5	Adults	No	Dancers	dancers
72	Golomer et al. 1	2009	45	5	NA	40	No males	No males	No males	5	NA	40	4	NA	0	NA	NA	NA	1	NA	40	Left/Right	Peters, 1988	2	7	France	General	No	9.5	Children	No
73	Golomer et al. 2	2009	36	0	NA	36	No males	No males	No males	0	NA	36	0	NA	2	NA	NA	NA	0	NA	34	Left/Right	Peters, 1988	2	7	France	General	Yes	11.9	Children	No
74	Good et al.	2001	465	66	7	392	39	3	223	27	4	169	53	0	14	NA	NA	NA	13	7	378	Left/Mixed/Right	Kick ball	3	1	UK	General	No	32.01	Adults	No
76	Groden	1969	145	6	78	61	NA	NA	NA	NA	NA	NA	NA	NA	NA	NA	NA	NA	NA	NA	NA	Left/Mixed/Right	Kick ball, hop, kick repeatedly, hop repeatedly	Probably 2	4	USA	General	No	NA	Children	No
77	Grouios et al. 1	2002	368	66	169	133	66	169	133	NA	NA	NA	NA	NA	NA	NA	NA	NA	NA	NA	NA	Left/Mixed/Right	WFQ	5	10	Greece	General	Yes	25.7	Adult+AE78:AF83s	No	Soccer	soccer
78	Grouios et al. 2	2002	389	53	118	218	53	118	218	NA	NA	NA	NA	NA	NA	NA	NA	NA	NA	NA	NA	Left/Mixed/Right	WFQ	5	10	Greece	General	Yes	27.2	Adults	No	Soccer	soccer
79	Grouios et al. 3	2002	357	32	45	280	32	45	280	NA	NA	NA	NA	NA	NA	NA	NA	NA	NA	NA	NA	Left/Mixed/Right	WFQ	5	10	Greece	General	Yes	24.1	Adults	No		soccer
80	Grouios et al. 4	2002	395	30	36	329	30	36	329	NA	NA	NA	NA	NA	NA	NA	NA	NA	NA	NA	NA	Left/Mixed/Right	WFQ	5	10	Greece	College	No	19.8	Adults	No
81	Grouious et al. 1	2002b	415	76	186	153	76	186	153	NA	NA	NA	NA	NA	NA	NA	NA	NA	NA	NA	NA	Left/Mixed/Right	WFQ	5	10	Greece	General	Yes	26.4	Adults	No		soccer
82	Grouious et al. 2	2002b	430	32	54	344	32	54	344	NA	NA	NA	NA	NA	NA	NA	NA	NA	NA	NA	NA	Left/Mixed/Right	WFQ	5	10	Greece	College	No	20.3	Adults	No
83	Grouious et al.	2009	22	2	10	10	2	10	10	No females	No females	No females	NA	NA	NA	NA	NA	NA	NA	NA	NA	Left/Mixed/Right	WFQ	5	10	Greece	General	Yes	13.1	Children	No		amateur intermediate level soccer players
84	Harms & Elias	2014	51	0	2	49	NA	NA	NA	NA	NA	NA	Invalid sample	Invalid sample	Invalid sample	Invalid sample	Invalid sample	Invalid sample	Invalid sample	Invalid sample	Invalid sample	Left/Mixed/Right	WFQ	5	10	Canada	College	No	20.4	Adults	No	Only Right-Handers	only right-handed subjects
85	Harms et al.	2014	48	2	1	45	NA	NA	NA	NA	NA	NA	Invalid sample	Invalid sample	Invalid sample	Invalid sample	Invalid sample	Invalid sample	Invalid sample	Invalid sample	Invalid sample	Left/Mixed/Right	WFQ	5	10	Canada	College	No	19.4	Adults	No	Only Right-Handers	only right-handed subjects
86	Hart & Gabbard	1998	79	32	NA	47		NA	NA	NA	NA	NA	NA	NA	NA	NA	NA	NA	NA	NA	NA	Left/Right	Kick ball self-report	2	1	USA	College	No	NA	Adults	No	Bit unclear, terribly reported	Selected to be consistently right- or left-footed
87	Hatin & Tottenham	2016	50	3	NA	47	NA	NA	NA	NA	NA	NA	NA	NA	NA	NA	NA	NA	NA	NA	NA	Left/Right	WFQ	5	10	Canada	College	No	20.4	Adults	No
88	Hatta et al. 1	2005	63	0	19	44	NA	NA	NA	NA	NA	NA	0	2	0	0	1	1	0	16	43	Left/Mixed/Right	Hatta & Ito (2004)	3	5	Japan	General	No	42.3	Adults	No
89	Hatta et al. 2	2005	70	0	14	56	NA	NA	NA	NA	NA	NA	0	1	0	0	2	1	0	11	55	Left/Mixed/Right	Hatta & Ito (2004)	3	5	Japan	General	No	55.6	Adults	No
90	Hatta et al. 3	2005	162	4	33	125	NA	NA	NA	NA	NA	NA	3	0	0	1	2	2	0	31	123	Left/Mixed/Right	Hatta & Ito (2004)	3	5	Japan	General	No	64	Adults	No
91	Hatta et al. 4	2005	53	3	9	41	NA	NA	NA	NA	NA	NA	1	0	1	1	0	0	1	9	40	Left/Mixed/Right	Hatta & Ito (2004)	3	5	Japan	General	No	73.1	Adults	No
92	Hinton & Vallis 1	2015b	12	1	NA	11	NA	NA	NA	NA	NA	NA	1	NA	0	NA	NA	NA	0	NA	11	Left/Right	WFQ	5	10	Canada	General	No	7.5	Children	No
93	Hinton & Vallis 2	2015b	10	0	NA	10	NA	NA	NA	NA	NA	NA	0	NA	0	NA	NA	NA	0	NA	10	Left/Right	WFQ	5	10	Canada	General	No	20.4	Adults	No	Hinton & Vallis 2015b used the same sample, but mentioned that the child was the left-hand left foot one
94	Hodges et al.	2012	19	0	NA	19	0	NA	17	0	NA	2	NA	NA	NA	NA	NA	NA	NA	NA	NA	Left/Right	WFQ	5	10	UK	College	No	29.49	Adults	No
95	Hoogkamer et al.	2015	13	0	NA	13	NA	NA	NA	NA	NA	NA	NA	NA	NA	NA	NA	NA	NA	NA	NA	Left/Right	Kick ball	2	1	Belgium	General	No	NA	Adults	No
96	Ida et al. 1	2001	697	36	51	610	NA	NA	NA	NA	NA	NA	NA	NA	NA	NA	NA	NA	NA	NA	NA	Left/Mixed/Right	Kick ball, pick up pebble, step on bug, step on chair	5	4	Japan	College	No	19.21	Adults	No
97	Ida et al. 2	2001	418	26	34	358	NA	NA	NA	NA	NA	NA	NA	NA	NA	NA	NA	NA	NA	NA	NA	Left/Mixed/Right	Kick ball, pick up pebble, step on bug, step on chair	5	4	India	College	No	18.76	Adults	No
98	Ilnicka et al.	2013	56	5	21	30	3	9	14	2	12	16	4	1	1	NA	NA	NA	1	20	29	Left/Mixed/Right	Kick ball, vertical jump	2	2	Poland	College	No	20.35	Adults	No	Variant III assessment (annoying to get the data out of the figure); should maybe be excluded as there is no single footedness measure	can't read the values from Figure???
99	Iteya et al.	1995b	606	47	259	300	NA	NA	NA	NA	NA	NA	NA	NA	NA	NA	NA	NA	NA	NA	NA	Left/Mixed/Right	Kick ball, step on bug	2	2	Japan	General	No	5.41667	Children	No
100	Ittyerah et al. 1	2019	80	5	NA	75	3	NA	26	2	NA	49	4	NA	1	NA	NA	NA	1	NA	74	Left/Right	WFQ	5	10	India	College	No	38.78	Adults	No
101	Ittyerah et al. 2	2019	83	9	NA	74	3	NA	36	6	NA	38	7	NA	0	NA	NA	NA	2	NA	74	Left/Right	WFQ	5	10	France	College	No	44.94	Adults	No
105	Kal et al.	2013	30	4		26	NA	NA	NA	NA	NA	NA	NA	NA	NA	NA	NA	NA	NA	NA	NA	Non-Right/Right	WFQ	5	10	Netherlands	General	No	25.06	Adults	No
106	King & Wang	2017	10	0	0	10	0	0	3	0	0	7	NA	NA	NA	NA	NA	NA	NA	NA	NA	Left/Mixed/Right	WFQ	5	10	USA	General	No	NA	Adults	No
107	Kiyota & Fujiwara	2014	30	0	4	26	NA	NA	NA	NA	NA	NA	NA	NA	NA	NA	NA	NA	NA	NA	NA	Left/Mixed/Right	WFQ	5	5	Japan	General	No	21.6	Adults	No
108	Komai & Fukuoka	1934	16627	969	NA	15658	599	NA	8326	370	NA	7332	NA	NA	NA	NA	NA	NA	NA	NA	NA	Left/Right	Kick ball	2	1	Japan	General	No	NA	Children	No
109	Lakhani et al.	2011	10	1	NA	9	NA	NA	NA	NA	NA	NA	NA	NA	NA	NA	NA	NA	NA	NA	NA	Left/Right	WFQ	5	10	Canada	General	No	24	Adults	No
110	Lee Teng et al.	1979	4143	270	269	3604	166	145	1762	104	124	1842	NA	NA	NA	NA	NA	NA	NA	NA	NA	Left/Mixed/Right	Kick ball	3	1	China	Mixed	No	NA	Mixed	No
111	Lenoir et al.	2006	107	20	18	69	NA	NA	NA	NA	NA	NA	NA	NA	NA	NA	NA	NA	NA	NA	NA	Left/Mixed/Right	CFPI	3	11	Belgium	College	No	NA	Adults	No
112	Longoni & Orsini	1988	271	14	80	177	7	31	90	7	52	86	NA	NA	NA	NA	NA	NA	NA	NA	NA	Left/Mixed/Right	LPI	2	3	Italy	General	No	4.6	Children	No
114	Mandal et al.	1992	442	57	NA	385	NA	NA	NA	NA	NA	NA	NA	NA	NA	NA	NA	NA	NA	NA	NA	Left/Right	Kick ball, foot to get into bus, weighted rest, step over obstacle, foot extended in long jump	5	5	India	General	No	27.03	Adults	No
115	Manser-Smith et al.	2018	20	2	0	18	NA	NA	NA	NA	NA	NA	2	0	0	NA	NA	NA	0	0	18	Left/Mixed/Right	WFQ	5	10	UK	General	No	30	Adults	No
116	Manser-Smith et al.	2019	40	1	1	38	NA	NA	NA	NA	NA	NA	1	0	0	NA	NA	NA	0	1	38	Left/Mixed/Right	WFQ	5	10	UK	General	No	27.2	Adults	No
117	Maredia et al.	2015	32	8	NA	24	NA	NA	NA	NA	NA	NA	NA	NA	NA	NA	NA	NA	NA	NA	NA	Left/Right	Unknown	2	3	India	General	No	32.4	Adults	No
119	Markoulakis et al. 1	2012	12	2	NA	10	NA	NA	NA	NA	NA	NA	0	NA	3	NA	NA	NA	2	NA	7	Left/Right	Hopping, step on bug, kicking ball and tracing letters	2	4	Canada	General	No	7	Children	Yes		high functioning autism or Asperger's
120	Markoulakis et al. 2	2012	12	3	NA	9	NA	NA	NA	NA	NA	NA	1	NA	1	NA	NA	NA	2	NA	8	Left/Right	Hopping, step on bug, kicking ball and tracing letters	2	4	Canada	General	No	7	Children	No		for both groups: was also based on 4 items but Table 2 reports self-declared footedness
121	Martin & Machado 1	2004	780	76	36	668	36	26	292	40	10	376	53	2	28	NA	NA	NA	23	34	640	Left/Mixed/Right	Kicking preference	2	1	Brazil	General	No	NA	Mixed	No	Group one was taken as a separate group since children were involved	Group 1
122	Martin & Machado 2	2004	854	91	16	747	55	14	308	36	2	439	64	4	21	NA	NA	NA	27	13	725	Left/Mixed/Right	Kicking preference	2	1	Brazil	General	No	NA	Adults	No	I combined group age 26-<60 since there was no mean age given	Group 2-4
123	Martin & Porac	2007	3716	560	68	3088	NA	NA	NA	NA	NA	NA	434	9	207	NA	NA	NA	126	59	2881	Left/Mixed/Right	Kick ball	2	1	Brazil	General	No	22.76	Mixed	No	Footedness as measured by three items was not reported. Only kicking ball. Mixed-left and right handedness was classified as left and right handedness	for both groups: was also based on 4 items but Table reports only for kicking penalty, switched left-handers were excluded from handedness analysis
124	Asenova 1	2016	17	0	4	13	NA	NA	NA	NA	NA	NA	NA	NA	NA	NA	NA	NA	NA	NA	NA	Left/Mixed/Right	Kick ball, step onto chair	2	2	Bulgaria	General	No	9.8	Children	Yes		ASD and a history of severely disordered early language development
125	Asenova 2	2016	17	0	5	12	NA	NA	NA	NA	NA	NA	NA	NA	NA	NA	NA	NA	NA	NA	NA	Left/Mixed/Right	Kick ball, step onto chair	2	2	Bulgaria	General	No	8.1	Children	No
126	Bushan et al. 1	2008	29	2	7	20	2	7	20	NA	NA	NA	2	0	0	0	1	0	0	6	20	Left/Mixed/Right	bicycle/vehicle, foot extended in long jump	5	5	India	General	No	23.14	Adults	Yes		schizophrenia (males only)
127	Bushan et al. 2	2008	38	2	3	33	2	3	33	NA	NA	NA	NA	NA	NA	NA	NA	NA	0	2	33	Left/Mixed/Right	bicycle/vehicle, foot extended in long jump	5	5	India	General	No	23.52	Adults	Yes		depression (males only)
128	Bushan et al. 3	2008	80	23	26	31	23	26	31	NA	NA	NA	17	0	0	NA	NA	NA	NA	NA	NA	Left/Mixed/Right	bicycle/vehicle, foot extended in long jump	5	5	India	General	No	23.36	Adults	No		controls (males only)
129	Mildren	2015	20	1	NA	19	NA	NA	NA	NA	NA	NA	NA	NA	NA	NA	NA	NA	NA	NA	NA	Left/Right	WFQ	5	10	Canada	General	No	22.6	Adults	No
130	Moore et al.	2017	27	8	NA	19	8	NA	19	NA	NA	NA	NA	NA	NA	NA	NA	NA	NA	NA	NA	Left/Right	Kick ball	2	1	Australia	General	Yes	23.5	Adults	No		Australian football
131	Nagasawa et al. 1	2011	17	0	NA	17	0	NA	17	NA	NA	NA	NA	NA	NA	NA	NA	NA	NA	NA	NA	Left/Right	Kick ball	2	1	Japan	College	Yes	20.1	Adults	No		soccer players (males only)
132	Nagasawa et al. 2	2011	14	0	NA	14	0	NA	14	NA	NA	NA	NA	NA	NA	NA	NA	NA	NA	NA	NA	Left/Right	Kick ball	2	1	Japan	College	No	19.8	Adults	No		controls (males only)
133	Mori et al.	2004	51	3	13	35	NA	NA	NA	NA	NA	NA	NA	NA	NA	NA	NA	NA	NA	NA	NA	Left/Mixed/Right	Kick ball, foot stomp, quote line	3	3	Japan	General	No	NA	Children	No
134	Neuper & Pfurtscheller	1996	9	0	NA	9	0	NA	4	0	NA	5	0	NA	0	NA	NA	NA	0	NA	9	Left/Right	Peters, 1988	2	7	Austria	General	No	NA	Adults	No
135	Nicholls et al.	2005	933	69	28	836	NA	NA	NA	NA	NA	NA	NA	NA	NA	NA	NA	NA	NA	NA	NA	Left/Mixed/Right	LPI	3	3	Australia	College	No	NA	Adults	No
136	Nissan et al.	2004	189	30	NA	159	NA	NA	NA	NA	NA	NA	NA	NA	NA	NA	NA	NA	NA	NA	NA	Left/Right	Kick ball, stomp on onject, stand on one leg	2	3	Israel	General	No	42	Adults	No
137	Noble et al.	2014	11	0	NA	11	0	NA	4	0	NA	7	0	NA	0	NA	NA	NA	0	NA	11	Left/Right	WFQ	5	10	Canada	General	No	NA	Adults	No	I assume mixed handedness was not recorded due to self report
138	Ocklenburg & Güntürkün	2009	147	20	0	127	NA	NA	NA	NA	NA	NA	NA	NA	NA	NA	NA	NA	NA	NA	NA	Left/Right	WFQ	5	10	Germany	College	No	24.33	Adults	No	0 was mixed, but how likely is that (applies probably to many WFQ studies)	für Sebastians samples würde ich aber schon Nochmal die Moderatorvariablen raussuchen oder?
139	Ocklenburg et al.	2013	456	67	0	389	NA	NA	NA	NA	NA	NA	NA	NA	NA	NA	NA	NA	NA	NA	NA	Left/Right	WFQ	5	10	Germany	College	No	23.76	Adults	No
140	Ooki	2004	2029	165	77	1787	96	29	821	69	48	966	NA	NA	NA	NA	NA	NA	NA	NA	NA	Left/Mixed/Right	Kick ball	3	1	Japan	General	No	NA	Children	No	Sex data only as non-right footers in Ooki 2006
141	Ooki	2006	1543	280		1263	163		645	117		618	NA	NA	NA	NA	NA	NA	NA	NA	NA	Left/Mixed/Right	Kick ball	3	1	Japan	General	No	NA	Children	No	Handedness data unfortunately unclear as Left handed and right footed and right handed and left footed are one category	left-handed/right-footed and vice versa is one category
143	Paquet et al. 1	2017	50	2	28	20	NA	NA	NA	NA	NA	NA	NA	NA	NA	NA	NA	NA	NA	NA	NA	Left/Mixed/Right	WFQ	5	10	Canada	General	No	69	Adults	No
144	Paquet et al. 2	2017	50	0	15	35	NA	NA	NA	NA	NA	NA	NA	NA	NA	NA	NA	NA	NA	NA	NA	Left/Mixed/Right	WFQ	5	10	Canada	College	No	25	Adults	No
147	Peters & Durding	1979	112	29	11	72	NA	NA	NA	NA	NA	NA	28	9	19	NA	NA	NA	1	2	53	Left/Mixed/Right	Kick ball	3	1	Canada	College	No	NA	Adults	No
148	Pietsch & Jansen	2018	20	4	NA	16	NA	NA	NA	NA	NA	NA	NA	NA	NA	NA	NA	NA	NA	NA	NA	Left/Right	Unknown	Unknown	Unknown	Germany	General	Yes	10.55	Children	No		soccer
149	Polemikos & Papaeliou	2000	194	19	23	152	6	10	75	13	13	77	16		7	Same as for Left-handed	Same as for Left-handed	Same as for Left-handed	22		149	Left/Mixed/Right	LPI	3	4	Greece	General	No	13.2	Children	No
150	Porac et al. 1	1980	138	59	NA	79	NA	NA	NA	NA	NA	NA	NA	NA	NA	NA	NA	NA	NA	NA	NA	Left/Right	Kick ball, step on bug	2	2	Canada	General	No	17	Mixed	Yes		mental retardation
151	Porac et al. 2	1980	384	88	NA	296	NA	NA	NA	NA	NA	NA	NA	NA	NA	NA	NA	NA	NA	NA	NA	Left/Right	Kick ball, step on bug	2	2	Canada	General	No	3.9	Children	No
152	Porac et al. 3	1980	171	31	NA	140	NA	NA	NA	NA	NA	NA	NA	NA	NA	NA	NA	NA	NA	NA	NA	Left/Right	Kick ball, step on bug	2	2	Canada	General	No	16.8	Mixed	No
153	Previc & Sausedo	1992	111	14	31	66	9	12	31	5	19	35	NA	NA	NA	NA	NA	NA	NA	NA	NA	Left/Mixed/Right	Kick ball	3	1	USA	General	No	NA	Mixed	No
154	Priego-Quesada et al.	2014	12	3	NA	9	3	NA	9	No females	No females	No females	NA	NA	NA	NA	NA	NA	NA	NA	NA	Left/Right	WFQ	5	10	Spain	General	Yes	27	Adults	No	Unclear whether mixed footedness was assessed…	cyclists (male)
155	Quesada et al.	2015	18	0	NA	18	0	NA	11	0	NA	7	NA	NA	NA	NA	NA	NA	NA	NA	NA	Left/Right	WFQ	5	10	Spain	General	No	24	Adults	No
156	Quesada et al.	2016	16	1	NA	15	1	NA	15	No females	No females	No females	NA	NA	NA	NA	NA	NA	NA	NA	NA	Left/Right	WFQ	5	10	Spain	General	Yes	29	Adults	No
157	Reiss et al.	1999	200	14		186	NA	NA	NA	NA	NA	NA	NA	NA	NA	NA	NA	NA	NA	NA	NA	Non-Right/Right	Kick ball (sit), Kick ball (stand), draw figure sitting and standing, hopping	3	5	Germany	General	No	15.5	Mixed	No
158	Reiss & Reiss	1997	936	145		691	156		350	93		337	NA	NA	NA	NA	NA	NA	NA	NA	NA	Non-Right/Right	LPI	3	3	Germany	College	No	22.9	Adults	No
159	Perera	2009	822	77	745		NA	NA	NA	NA	NA	NA	NA	NA	NA	NA	NA	NA	NA	NA	NA	Left/Non-Left	Kick ball	3	1	Sri Lanka	General	No	NA	Children	No	Little bit unclear as they targeted children doing sports, but did not assess their proficiency
160	Roelofsen et al.	2016	17	0	0	17	NA	NA	NA	NA	NA	NA	NA	NA	NA	NA	NA	NA	NA	NA	NA	Left/Right	WFQ	5	10	Netherlands	General	No	23	Adults	No
161	Rovira-Lastra et al.	2016	146	7	NA	139	NA	NA	NA	NA	NA	NA	NA	NA	NA	NA	NA	NA	NA	NA	NA	Left/Right	Step on paper	2	1	Spain	College	No	24.4	Adults	No
162	Rushe et al. 1	2007	35	14		21	NA	NA	NA	NA	NA	NA	NA	NA	NA	NA	NA	NA	NA	NA	NA	MDDT	Unknown	2	2	UK	General	No	38.31	Adults	Yes	Schizophrenia	schizophrenia
163	Rushe et al. 2	2007	35	9		26	NA	NA	NA	NA	NA	NA	NA	NA	NA	NA	NA	NA	NA	NA	NA	MDDT	Unknown	2	2	UK	General	No	40.42	Adults	No
164	Rustagi et al.	2013	300	30	NA	270	10	NA	140	20	NA	130	NA	NA	NA	NA	NA	NA	NA	NA	NA	Left/Right	Kick ball	2	1	India	College	No	19.12	Adults	No	Terrible paper
165	Sahyoun et al.	2004	12	0	NA	12	0	NA	7	0	NA	5	No left handers	NA	No left handers	NA	NA	NA	0	NA	12	Left/Right	Peters, 1988	2	7	UK	General	No	25.4	Adults	No
166	Sanjaya et al.	2014	10	0	NA	10	0	NA	10	No females	No females	No females	No left handers	NA	No left handers	No mixed handers	No mixed handers	No mixed handers	0	NA	10	Left/Mixed/Right	WFQ	5	10	Asia	General	No	29	Adults	No		WFQ LQ of 9 is counted as right, thus the classification scheme is probably Left/Right
167	Saudino & McManus 1	1998	408	106	NA	302	63	NA	153	43	NA	149	NA	NA	NA	NA	NA	NA	NA	NA	NA	Left/Right	kick ball, pick up pebble, step on chair	3	3	USA	General	No	NA	Children	No	All children	control + adopted Children
168	Saudino & McManus 2	1998	774	96	NA	678	56	NA	310	40	NA	368	NA	NA	NA	NA	NA	NA	NA	NA	NA	Left/Right	kick ball, pick up pebble, step on chair	3	3	USA	General	No	NA	Adults	No	All parents	control + adoptive parents
169	Schiffman et al. 1	2005	23	11		12	NA	NA	NA	NA	NA	NA	NA	NA	NA	NA	NA	NA	NA	NA	NA	Non-Right/Right	kick ball, balance, hop	2	3	Denmark	General	No	NA	Children	Yes		Schizophrenia spectrum disorders. !!! Laterality was assessed when subjects were 11-13 years old. Psychiatric diagNosis at 31-33 years of age
170	Schiffman et al. 2	2005	69	21		48	NA	NA	NA	NA	NA	NA	NA	NA	NA	NA	NA	NA	NA	NA	NA	Non-Right/Right	kick ball, balance, hop	2	3	Denmark	General	No	NA	Children	Yes		Other psychopathology (mood/anxiety disorders, alcohol/drug abuse, borderline,…)
171	Schiffman et al. 3	2005	143	40		103	NA	NA	NA	NA	NA	NA	NA	NA	NA	NA	NA	NA	NA	NA	NA	Non-Right/Right	kick ball, balance, hop	2	3	Denmark	General	No	NA	Children	No
172	Schleuter	1978	104	3	43	58	2	21	21	1	22	37	1	5	0	1	6	1	1	32	57	Left/Mixed/Right	kick ball, step on bug, hop on one foot	2	3	USA	General	No	10.4	Children	No
173	Schneiders et al.	2010	175	26	NA	149	11	NA	51	15	NA	98	NA	NA	NA	NA	NA	NA	NA	NA	NA	Left/Right	Kick ball	2	1	New Zealand	General	No	22	Mixed	No		was also assessed using 12 items, but Table indicates self-reported foot preference
174	Shaki 1	2013	92	27	NA	65	NA	NA	NA	NA	NA	NA	NA	NA	NA	NA	NA	NA	NA	NA	NA	Left/Right	WFQ	5	10	Israel	College	No	24.5	Adults	No
175	Shaki 2	2013	28	7	NA	21	NA	NA	NA	NA	NA	NA	NA	NA	NA	NA	NA	NA	NA	NA	NA	Left/Right	WFQ	5	10	Israel/Palestine	College	No	22.4	Adults	No
176	Shaki 3	2013	35	11	NA	24	NA	NA	NA	NA	NA	NA	NA	NA	NA	NA	NA	NA	NA	NA	NA	Left/Right	WFQ	5	10	Russia/USA	College	No	22	Adults	No
177	Shirota et al.	2017	4	0		4	0		3	0		1	NA	NA	NA	NA	NA	NA	NA	NA	NA	Non-Right/Right	WFQ	5	10	Switzerland	General	No	27	Adults	No
178	Shugaba et al.	2013	50	19	3	28	19	3	28	No females	No females	No females	18	0	7	NA	NA	NA	1	3	21	Left/Mixed/Right	Unknown	Unknown	Unknown	Nigeria	General	Yes	NA	Adults	No		footballers (males only)
182	Simmons et al.	1998	1991	452	366	1173	NA	NA	NA	NA	NA	NA	NA	NA	NA	NA	NA	NA	NA	NA	NA	Left/Mixed/Right	Viewer assessment of soccer matches	3	1	England, Frnace, Germany, Italy and Spain	General	Yes	NA	Adults	No		Dataset 2 is a subsample of dataset 1
183	Singh	2015	700	27	6	667	NA	NA	NA	NA	NA	NA	24	3	5	NA	NA	NA	3	3	662	Left/Mixed/Right	Kick ball	2	1	India	General	No	33.98	Adults	No
184	Singh et al.	2001	400	37	NA	363	30	NA	198	7	NA	165	15	NA	2	NA	NA	NA	22	NA	361	Left/Right	Kick ball	2	1	India	General	No	NA	Mixed	No
185	Stoeggl et al.	2013	16	2	NA	14	2	NA	14	No females	No females	No females	NA	NA	NA	NA	NA	NA	NA	NA	NA	Left/Right	WFQ	5	10	Sweden, Austria, Norway	General	Yes	26.6	Adults	No		elite sprint XC skiers (males only)
186	Strike & Taylor	2009	7	0	NA	7	0	NA	4	0	NA	3	NA	NA	NA	NA	NA	NA	NA	NA	NA	Left/Right	WFQ	5	10	UK	General	No	22.3	Adults	No
187	Suar et al. 1	2007	1045	126	NA	919	NA	NA	NA	NA	NA	NA	NA	NA	NA	NA	NA	NA	NA	NA	NA	Left/Right	Kick ball, pick up pebble, step on bug, step on chair	2	4	India	General	No	NA	Children	No
188	Suar et al. 2	2007	962	107	NA	855	NA	NA	NA	NA	NA	NA	NA	NA	NA	NA	NA	NA	NA	NA	NA	Left/Right	Kick ball, pick up pebble, step on bug, step on chair	2	4	India	General	No	NA	Mixed	No
189	Suar et al. 3	2007	176	14	NA	162	NA	NA	NA	NA	NA	NA	NA	NA	NA	NA	NA	NA	NA	NA	NA	Left/Right	Kick ball, pick up pebble, step on bug, step on chair	2	4	India	General	No	NA	Adults	No
190	Suar et al. 4	2007	504	33	NA	471	NA	NA	NA	NA	NA	NA	NA	NA	NA	NA	NA	NA	NA	NA	NA	Left/Right	Kick ball, pick up pebble, step on bug, step on chair	2	4	India	General	No	NA	Adults	No
191	Suar et al. 5	2007	501	32	NA	469	NA	NA	NA	NA	NA	NA	NA	NA	NA	NA	NA	NA	NA	NA	NA	Left/Right	Kick ball, pick up pebble, step on bug, step on chair	2	4	India	General	No	NA	Adults	No
192	Suar et al. 6	2007	199	9	NA	190	NA	NA	NA	NA	NA	NA	NA	NA	NA	NA	NA	NA	NA	NA	NA	Left/Right	Kick ball, pick up pebble, step on bug, step on chair	2	4	India	General	No	NA	Adults	No
193	Suar et al. 7	2007	87	3	NA	84	NA	NA	NA	NA	NA	NA	NA	NA	NA	NA	NA	NA	NA	NA	NA	Left/Right	Kick ball, pick up pebble, step on bug, step on chair	2	4	India	General	No	NA	Adults	No
195	Tan	1982	49	13	NA	36	NA	NA	NA	NA	NA	NA	13	NA	36	NA	NA	NA	No right handers	No right handers	No right handers	Left/Right	Stand on one leg	2	1	Australia	General	No	4.63333	Children	No	Data for lefthanders is in table 3. Right handers are not presented :(	footedness data only reported for left-handers?
196	Taylor & Dabnichki	2007	100	11	NA	89	NA	NA	NA	NA	NA	NA	NA	NA	NA	NA	NA	NA	NA	NA	NA	Left/Right	WFQ	5	10	UK	General	No	23.8	Adults	No	Controls only; should maybe be excluded or other control groups should be included :D	control group only
197	Teixeira et al.	2003	24	4	NA	20	NA	NA	NA	NA	NA	NA	NA	NA	NA	NA	NA	NA	NA	NA	NA	Left/Right	Unknown	Unknown	Unknown	Brazil	General	No	13.0417	Children	No	All groups together
198	Teo et al.	2017	100	14	NA	86	NA	NA	NA	NA	NA	NA	4	NA	4	NA	NA	NA	10	NA	82	Left/Right	Self report, kick ball, leg used to break fall	2	3	UK	General	No	NA	Adults	No
199	Tichy & Belacek	2009	221	12	61	148	NA	NA	NA	NA	NA	NA	NA	NA	NA	NA	NA	NA	NA	NA	NA	Left/Mixed/Right	Kick ball	3	1	Czech Republic	General	No	NA	Children	No	Only R15, R34 seems to be a subsample
200	Todd et al.	2016	24	4	NA	20	No males	No males	No males	4	NA	20	NA	NA	NA	NA	NA	NA	NA	NA	NA	Left/Right	kick ball	2	1	UK	General	No	31	Adults	No		women only
201	Tran & Voracek	2016	12720	1043	3839	7838	NA	NA	NA	NA	NA	NA	602	247	177	45	219	33	396	3373	7628	Left/Mixed/Right	LPI	3	4	Germany, Austria, Italy, Turkey, Romania	General	No	32.42	Adults	No		Study 2 reports same data as Tran & Voracek, 2015, Footedness is associated with ADHD symptoms in the adult general population. J. Atten.Disord.
202	Tran et al.	2015	2873	278	719	1876	NA	NA	NA	NA	NA	NA	155	43	26	26	83	54	97	593	1796	Left/Mixed/Right	LPI	3	9	Germany, Austria	General	No	34.2965	Adults	No
203	van der Elst et al.	2010	293	56		237	NA	NA	NA	NA	NA	NA	NA	NA	NA	NA	NA	NA	NA	NA	NA	Non-Right/Right	Kick ball, trample down cup, step on chair	2	3	Netherlands	General	No	11.08	Children	No	One group had birth stress	mixed were included in left group
204	Värynen et al. 1	1996	44	14	0	30	NA	NA	NA	NA	NA	NA	NA	NA	NA	NA	NA	NA	NA	NA	NA	Left/Mixed/Right	Kick ball, jump	3	2	Finland	General	No	42.5	Adults	No
205	Värynen et al. 2	1996	55	9	6	40	NA	NA	NA	NA	NA	NA	NA	NA	NA	NA	NA	NA	NA	NA	NA	Left/Mixed/Right	Kick ball, jump	3	2	Finland	General	No	74.4	Adults	No
206	Verbeek et al.	2017	497	154	NA	343	154	NA	343	No females	No females	No females	NA	NA	NA	NA	NA	NA	NA	NA	NA	Left/Right	Unknown	Unknown	Unknown	Netherlands	General	Yes	NA	Mixed	No		soccer players (males only)
207	Vieira et al.	2017	10	0		10	0		5	0		5	0	NA	0	NA	NA	NA	0	NA	10	Left/Right	WFQ	5	10	Portugal	General	No	60.3	Adults	No
208	Voracek & Dressler	2010	128	17		111	11		48	6		63	NA	NA	NA	NA	NA	NA	NA	NA	NA	Non-Right/Right	LPI	3	4	Austria	General	No	27	Mixed	No
209	Warren et al.	2006	568	37	18	513	NA	NA	NA	NA	NA	NA	23	NA	13	NA	NA	NA	12	NA	487	Left/Mixed/Right	Kick ball	3	1	USA	General	No	44	Mixed	No
210	Williams et al.	1992	5938	672	NA	5266	NA	NA	NA	NA	NA	NA	NA	NA	NA	NA	NA	NA	NA	NA	NA	Left/Right	Kick ball	2	1	USA	General	No	NA	Children	No
211	Yamaner et al.	2011	407	79	0	328	79	0	328	No females	No females	No females	NA	NA	NA	NA	NA	NA	NA	NA	NA	Left/Mixed/Right	Kick ball	3	1	Turkey	General	Yes	23.46	Adults	No		football (males only)
212	Zago et al.	2014	9	0	NA	9	0	NA	9	No females	No females	No females	NA	NA	NA	NA	NA	NA	NA	NA	NA	Left/Right	WFQ	5	10	Italy	General	Yes	23	Adults	No		soccer (males only)
213	Ziyagil et al.	2011	362	74	NA	288	74	NA	288	No females	No females	No females	NA	NA	NA	NA	NA	NA	NA	NA	NA	Left/Right	Kick ball	2	1	Turkey	General	Yes	NA	Children	No
214	Bohannon	1982	11	0	NA	11	0	NA	2	0	NA	9	NA	NA	NA	NA	NA	NA	NA	NA	NA	Left/Right	Kick ball	2	1	USA	General	No	NA	Adults	No
215	Zouhal et al.	2018	81	15	NA	66	15	NA	66	No females	No females	No females	NA	NA	NA	NA	NA	NA	NA	NA	NA	Left/Right	Kick ball	2	Unclear	France	General	Yes	NA	Mixed	No		football (males only)
216	Zult et al.	2017	40	5	NA	35	NA	NA	NA	NA	NA	NA	NA	NA	NA	NA	NA	NA	NA	NA	NA	Left/Right	WFQ	5	10	Netherlands	General	No	22	Adults	No	Control groups 1+2	2 control groups
217	Zverev & Mipando	2007	751	61	120	570	NA	NA	NA	NA	NA	NA	20	2	5	12	15	5	29	103	560	Left/Mixed/Right	WFQ	5	10	Malawi	General	No	NA	Mixed	No
218	Zverev	2006	205	22	17	166	13	9	90	9	8	76	NA	NA	NA	NA	NA	NA	NA	NA	NA	Left/Mixed/Right	WFQ	5	10	Malawi	College	No	22.81	Adults	No
219	Carpes et al. 1	2010	8	1	NA	7	1	NA	7	No females	No females	No females	NA	NA	NA	NA	NA	NA	NA	NA	NA	Left/Right	WFQ	5	10	Brazil	General	Yes	30	Adults	No	Raw data sent by Felipe Carpes
220	Carpes et al. 2	2010	8	1	NA	7	1	NA	7	No females	No females	No females	NA	NA	NA	NA	NA	NA	NA	NA	NA	Left/Right	WFQ	5	10	Brazil	College	No	24	Adults	No
221	MacDowall et al.	2015	20	3	NA	17	NA	NA	NA	NA	NA	NA	NA	NA	NA	NA	NA	NA	NA	NA	NA	Left/Right	WFQ	5	10	Canada	General	No	21	Adults	No
222	Ocklenburg et al.	2016 / unpublished	1005	132	Not assessed	872	53	Not assessed	258	79	Not assessed	615	50	Not assessed	15	22	Not assessed	41	60	Not assessed	819	Left/Right	WFQ	5	10	Germany	College	No	24.71	Adults	No
223	Ocklenburg et al.	2016 / unpublished	1005	360		645	131		180	229		465	60		5	43		20	258		621	Non-Right/Right	WFQ	5	10	Germany	College	No	24.71	Adults	No
224	Ocklenburg et al.	2016 / unpublished	1005	50	310	645	19	112	180	32	197	465	30	30	5	8	35	20	11	247	621	Left/Mixed/Right	WFQ	5	10	Germany	College	No	24.71	Adults	No
225	Ocklenburg et al.	2017 / unpublished	43	0	Not assessed	43	0	Not assessed	20	0	Not assessed	23	No left handers	No left handers	No left handers	0	Not assessed	1	0	Not assessed	42	Left/Right	WFQ	5	10	Germany	College	No	24.53	Adults	No
226	Ocklenburg et al.	2017 / unpublished	43	14		29	9		11	5		18	No left handers	No left handers	No left handers	1		0	13		29	Non-Right/Right	WFQ	5	10	Germany	College	No	24.53	Adults	No
227	Ocklenburg et al.	2017 / unpublished	43	0	14	29	0	9	11	0	5	18	No left handers	No left handers	No left handers	0	1	0	0	13	29	Left/Mixed/Right	WFQ	5	10	Germany	College	No	24.53	Adults	No
228	Packheiser et al.	2019	120	20	Not assessed	100	13	Not assessed	36	7	Not assessed	64	6	Not assessed	6	2	Not assessed	2	12	Not assessed	92	Left/Right	WFQ	5	10	Germany	College	No	24.07	Adults	No
229	Packheiser et al.	2019	120	34		86	18		31	16		55	8		4	2		2	27		77	Non-Right/Right	WFQ	5	10	Germany	College	No	24.07	Adults	No
230	Packheiser et al.	2019	120	9	25	86	5	13	31	4	12	55	5	3	4	0	2	2	4	23	77	Left/Mixed/Right	WFQ	5	10	Germany	College	No	24.07	Adults	No
231	Packheiser et al.	unpublished	100	8	Not assessed	92	5	Not assessed	45	3	Not assessed	47	5	Not assessed	6	No mixed handers	No mixed handers	No mixed handers	3	Not assessed	86	Left/Right	WFQ	5	10	Germany	College	No	24.79	Adults	No
232	Packheiser et al.	unpublished	100	40		60	21		29	19		31	10		1	No mixed handers	No mixed handers	No mixed handers	30		59	Non-Right/Right	WFQ	5	10	Germany	College	No	24.79	Adults	No
233	Packheiser et al.	unpublished	100	4	36	60	2	19	29	2	17	31	4	6	1	No mixed handers	No mixed handers	No mixed handers	0	30	59	Left/Mixed/Right	WFQ	5	10	Germany	College	No	24.79	Adults	No
234	Packheiser et al.	unpublished	51	20	Not assessed	31	4	Not assessed	15	16	Not assessed	16	18	Not assessed	8	No mixed handers	No mixed handers	No mixed handers	2	Not assessed	23	Left/Right	WFQ	5	10	Germany	College	No	25.46	Adults	No
235	Packheiser et al.	unpublished	51	32		19	9		10	23		9	23		3	No mixed handers	No mixed handers	No mixed handers	9		16	Non-Right/Right	WFQ	5	10	Germany	College	No	25.46	Adults	No
236	Packheiser et al.	unpublished	51	13	19	19	3	6	10	10	13	9	11	12	3	No mixed handers	No mixed handers	No mixed handers	2	7	16	Left/Mixed/Right	WFQ	5	10	Germany	College	No	25.46	Adults	No
237	Schmitz et al.	2017	60	26	Not assessed	34	13	Not assessed	17	13	Not assessed	17	23	Not assessed	7	No mixed handers	No mixed handers	No mixed handers	3	Not assessed	27	Left/Right	WFQ	5	10	Germany	College	No	24.4	Adults	No
238	Schmitz et al.	2017	60	36		24	18		12	18		12	26		4	No mixed handers	No mixed handers	No mixed handers	10		20	Non-Right/Right	WFQ	5	10	Germany	College	No	24.4	Adults	No
239	Schmitz et al.	2017	60	15	21	24	6	12	12	9	9	12	15	11	4	No mixed handers	No mixed handers	No mixed handers	0	10	20	Left/Mixed/Right	WFQ	5	10	Germany	College	No	24.4	Adults	No
240	Schmitz et al.	2019	80	37	Not assessed	43	17	Not assessed	22	20	Not assessed	21	35	Not assessed	5	No mixed handers	No mixed handers	No mixed handers	2	Not assessed	38	Left/Right	WFQ	5	10	Germany	College	No	23.8	Adults	No
241	Schmitz et al.	2019	80	49		31	25		14	24		17	38		2	No mixed handers	No mixed handers	No mixed handers	11		29	Non-Right/Right	WFQ	5	10	Germany	College	No	23.8	Adults	No
242	Schmitz et al.	2019	80	25	24	31	13	12	14	12	12	17	25	13	2	No mixed handers	No mixed handers	No mixed handers	0	11	29	Left/Mixed/Right	WFQ	5	10	Germany	College	No	23.8	Adults	No
243	NK-WIPEM	Various	533	82	Not assessed	451	59	Not assessed	219	23	Not assessed	232	36	Not assessed	11	5	Not assessed	11	41	Not assessed	429	Left/Right	WFQ	5	10	Germany	General Population	No	27.31	Adults	No
244	NK-WIPEM	Various	533	226		307	143		135	83		172	41		6	10		6	175		295	Non-Right/Right	WFQ	5	10	Germany	General Population	No	27.31	Adults	No
245	NK-WIPEM	Various	533	37	189	307	26	117	135	11	72	172	20	21	6	3	7	6	14	161	295	Left/Mixed/Right	WFQ	5	10	Germany	General Population	No	27.31	Adults	No
195	Molinari et al.	2015	20	3	Not assessed	17	NA	NA	NA	NA	NA	NA	NA	NA	NA	NA	NA	NA	NA	NA	NA	Left/Mixed/Right	NA	NA	NA	NA	NA	NA	NA	Children	NA
196	Gabbard	1992	362	18	141	203	NA	NA	NA	NA	NA	NA	NA	NA	NA	NA	NA	NA	NA	NA	NA	Left/Mixed/Right	NA	NA	NA	NA	NA	NA	NA	Children	NA
197	Coren et al.	1981	384	42	50	292	NA	NA	NA	NA	NA	NA	NA	NA	NA	NA	NA	NA	NA	NA	NA	Left/Mixed/Right	NA	NA	NA	NA	NA	NA	NA	Children	NA
198	Whittington & Richards	1987	11000	1100	3960	5940	NA	NA	NA	NA	NA	NA	NA	NA	NA	NA	NA	NA	NA	NA	NA	Left/Mixed/Right	NA	NA	NA	NA	NA	NA	NA	Children	NA
199	Nachshon & Denno	1986	6436	644	1609	4183	NA	NA	NA	NA	NA	NA	NA	NA	NA	NA	NA	NA	NA	NA	NA	Left/Mixed/Right	NA	NA	NA	NA	NA	NA	NA	Children	NA
200	Nachshon et al.	1983	7364	810	1399	5155	NA	NA	NA	NA	NA	NA	NA	NA	NA	NA	NA	NA	NA	NA	NA	Left/Mixed/Right	NA	NA	NA	NA	NA	NA	NA	Children	NA
201	Horine	1968	220	15	46	159	NA	NA	NA	NA	NA	NA	NA	NA	NA	NA	NA	NA	NA	NA	NA	Left/Mixed/Right	NA	NA	NA	NA	NA	NA	NA	Children	NA

## Sheet: Paper Table
Study Number	Authors	Year of Publication	Sample size	% Left	% Non-Right	% Left Male	% Non-Right Male	% Left Female	% Non-Right Female	% Left LH	% Non-Right LH	% Left MH	% Non-Right MH	% Left RH	% Non-Right RH	Classification Scheme	Study Location	Professional Athletes	Adults or Children	Clinical Sample
1	Abraham et al.	2015	1005	13.13	13.13	NA	NA	NA	NA	NA	NA	NA	NA	NA	NA	Left/Right	India	No	Children	Controls	NA
2	Abubakar et al.	2018	107	20.56	20.56	NA	NA	NA	NA	61.54	61.54	No mixed handers	No mixed handers	14.89	14.89	Left/Right	Nigeria	No	Adults	Controls	18.77
3	Agostini & Dellatolas	2001	254	20.87	20.87	NA	NA	NA	NA	47.83	47.83	No mixed handers	No mixed handers	10.81	10.81	Left/Right	France	No	Children	Controls	4.3
4	ALSPAC (clinical)	2020	485	13.86	34.64	14.11	34.66	13.33	34.59	81.4	86.21	11.11	44.44	2.55	19.08	Left/Mixed/Right	UK	No	Children	Clinical	3.5
5	ALSPAC (control)	2020	9004	11.97	28.72	14.86	32.26	9.11	25.1	73.41	79.47	11.53	40.64	3.03	16.06	Left/Mixed/Right	UK	No	Children	Controls	3.5
6	ALSPAC (dyslexia)	2020	268	14.55	29.85	19.4	35.33	6.98	20.79	86.96	89.29	12	38.03	4.08	16.57	Left/Mixed/Right	UK	No	Children	Clinical	3.5
7	ALSPAC mothers (clinical)	2020	1031	7.04	24.44	No males	No males	7.04	24.44	92.16	94.59	18.18	59.09	1.05	17	Left/Mixed/Right	UK	No	Adults	Clinical	32.28
8	ALSPAC mothers (control)	2020	8528	7.46	20.19	No males	No males	7.47	20.19	91.25	92.96	29.61	62.83	0.3	11.89	Left/Mixed/Right	UK	No	Adults	Controls	32.01
9	Alzahrani	2012	369	8.67	8.67	NA	NA	NA	NA	NA	NA	NA	NA	NA	NA	Left/Mixed/Right	Saudi Arabia	No	Adults	Controls	NA
10	Annett	2001	129	25.86	25.86	NA	NA	NA	NA	80.77	80.77	33.33	33.33	16.4	16.4	Non-Right/Right	UK	No	Children	Clinical	12.39
11	Annett & Kilshaw 1	1984	792	26.36	26.36	25.69	25.69	30	30	NA	NA	NA	NA	NA	NA	Non-Right/Right	UK	No	NA	Controls	NA
12	Annett & Kilshaw 2	1984	263	16.67	16.67	16.49	16.49	16.83	16.83	NA	NA	NA	NA	NA	NA	Non-Right/Right	UK	No	NA	Controls	NA
13	Antonarakis	2006	186	15.56	18.28	NA	NA	NA	NA	NA	NA	NA	NA	NA	NA	Left/Mixed/Right	Wales	No	Adults	Controls	NA
14	Antosiak-Cyrak et al. 1	2015	9	50	55.56	No males	No males	50	55.56	NA	NA	NA	NA	NA	NA	Left/Mixed/Right	Poland	Yes	Children	Controls	NA
15	Antosiak-Cyrak et al. 2	2015	19	11.76	21.05	No males	No males	11.76	21.05	NA	NA	NA	NA	NA	NA	Left/Mixed/Right	Poland	No	Children	Controls	NA
16	Armitage & Larkin	1993	80	8.11	57.5	NA	NA	NA	NA	NA	NA	NA	NA	NA	NA	Left/Mixed/Right	Australia	No	Children	Controls	7.48
17	Asai et al.	2011	836	25.74	55.14	NA	NA	NA	NA	73.17	73.17	0	100	24.68	59.62	Left/Mixed/Right	Japan	No	Adults	Controls	19.1
18	Asenova 1	2016	17	0	23.53	NA	NA	NA	NA	NA	NA	NA	NA	NA	NA	Left/Mixed/Right	Bulgaria	No	Children	Clinical	9.8
19	Asenova 2	2016	17	0	29.41	NA	NA	NA	NA	NA	NA	NA	NA	NA	NA	Left/Mixed/Right	Bulgaria	No	Children	Controls	8.1
20	Atalaia & Abrantes	2015	31	19.35	19.35	NA	NA	NA	NA	NA	NA	NA	NA	NA	NA	Left/Right	Portugal	No	Adults	Controls	23.23
21	AtunEiny	2016	26	47.83	53.85	NA	NA	NA	NA	NA	NA	NA	NA	NA	NA	Left/Mixed/Right	Israel	No	Children	Controls	0.58
22	Augustyn & Peters	1986	64	39.58	54.69	NA	NA	NA	NA	75	81.25	No mixed handers	No mixed handers	4.17	28.13	Left/Mixed/Right	Canada	No	Adults	Controls	NA
23	Bacik et al.	2017	13	0	0	No males	No males	0	0	NA	NA	NA	NA	NA	NA	Left/Right	Poland	Yes	Children	Controls	15.1
24	Barcellos et al. 1	2012	100	24.74	27	NA	NA	NA	NA	NA	NA	NA	NA	NA	NA	Left/Mixed/Right	Brazil	No	Children	Controls	4.35
25	Barcellos et al. 2	2012	101	23	23.76	NA	NA	NA	NA	NA	NA	NA	NA	NA	NA	Left/Mixed/Right	Brazil	No	Children	Controls	8.88
26	Barcellos et al. 3	2012	100	18.56	21	NA	NA	NA	NA	NA	NA	NA	NA	NA	NA	Left/Mixed/Right	Brazil	No	Adults	Controls	23.68
27	Barut et al.	2007	633	17.03	28.44	21.75	34.99	11.88	20.69	72.73	75.76	34.78	54.55	4.83	17.37	Left/Mixed/Right	Turkey	No	Adults	Controls	22.11
28	Bell & Gabbard 1	2000	607	7.94	23.56	NA	NA	NA	NA	NA	NA	NA	NA	NA	NA	Left/Mixed/Right	USA	No	Adults	Controls	NA
29	Bell & Gabbard 2	2000	305	7.78	18.36	NA	NA	NA	NA	NA	NA	NA	NA	NA	NA	Left/Mixed/Right	USA	No	Adults	Controls	NA
30	Bell & Gabbard 3	2000	210	4.79	14.76	NA	NA	NA	NA	NA	NA	NA	NA	NA	NA	Left/Mixed/Right	USA	No	Adults	Controls	NA
31	Bell & Gabbard 4	2000	234	3.37	14.1	NA	NA	NA	NA	NA	NA	NA	NA	NA	NA	Left/Mixed/Right	USA	No	Adults	Controls	NA
32	Belmont & Birch	1963	148	11.97	15.54	NA	NA	NA	NA	NA	NA	NA	NA	NA	NA	Left/Mixed/Right	USA	No	Children	Controls	8.2
33	Bhushan & Khan	2006	80	33.75	33.75	33.75	33.75	No females	No females	NA	NA	NA	NA	NA	NA	Left/Right	India	No	Adults	Controls	41.56
34	Bini et al.	2016	15	13.33	13.33	NA	NA	NA	NA	NA	NA	NA	NA	NA	NA	Left/Mixed/Right	Brazil	Yes	Adults	Controls	37
35	Bohannon	1982	11	0	0	0	0	0	0	NA	NA	NA	NA	NA	NA	Left/Right	USA	No	Adults	Controls	NA
36	Brown & Taylor	1998	192	15.34	16.67	15.34	16.67	No females	No females	73.08	73.08	0	60	6.21	6.21	Left/Mixed/Right	UK	No	NA	Controls	NA
37	Bushan et al. 1	2008	29	9.09	31.03	9.09	31.03	No females	No females	100	100	0	100	0	23.08	Left/Mixed/Right	India	No	Adults	Clinical	23.14
38	Bushan et al. 2	2008	38	5.71	13.16	5.71	13.16	No females	No females	NA	NA	NA	NA	0	5.71	Left/Mixed/Right	India	No	Adults	Clinical	23.52
39	Bushan et al. 3	2008	80	42.59	61.25	42.59	61.25	No females	No females	100	100	No mixed handers	No mixed handers	No right handers	No right handers	Left/Mixed/Right	India	No	Adults	Controls	23.36
40	Bussey	2009	60	28.33	28.33	No males	No males	28.33	28.33	66.67	66.67	No mixed handers	No mixed handers	24.07	24.07	Left/Right	New Zealand	Yes	Adults	Controls	22.77
41	Cameron & Adams	2003	20	30	30	30	30	No females	No females	NA	NA	NA	NA	NA	NA	Left/Right	Australia	Yes	Adults	Controls	23.6
42	Carey et al. 1	2009	397	15.74	31.23	NA	NA	NA	NA	65.79	65.79	No mixed handers	No mixed handers	10.86	10.86	Left/Mixed/Right	UK and Italy	Yes	Adults	Controls	NA
43	Carey et al. 2	2009	426	22.77	22.77	22.77	22.77	No females	No females	NA	NA	NA	NA	NA	NA	Left/Right	Various	Yes	Adults	Controls	NA
44	Carpes et al. 1	2010	8	12.5	12.5	12.5	12.5	No females	No females	NA	NA	NA	NA	NA	NA	Left/Right	Brazil	Yes	Adults	Controls	30
45	Carpes et al. 2	2010	8	12.5	12.5	12.5	12.5	No females	No females	NA	NA	NA	NA	NA	NA	Left/Right	Brazil	No	Adults	Controls	24
46	Carter et al.	2019	18	5.56	5.56	No males	No males	5.56	5.56	NA	NA	NA	NA	NA	NA	Left/Right	Australia	Yes	Adults	Controls	18.8
47	Challis & Howse	Unknown	20	10	10	NA	NA	NA	NA	NA	NA	NA	NA	NA	NA	Left/Right	USA	No	Adults	Controls	25.9
48	Chapman et al.	1986	311	10.98	24.44	NA	NA	NA	NA	77.27	87.8	40.91	66.67	1.36	6.06	Left/Mixed/Right	USA	No	Adults	Controls	NA
49	Coren	1993	3307	7.54	13.21	9	16.15	6.53	11.13	NA	NA	NA	NA	NA	NA	Left/Mixed/Right	Canada	No	Adults	Controls	NA
50	Coren & Porac	1980	2761	19.23	19.23	19.47	19.47	18.75	18.75	NA	NA	NA	NA	NA	NA	Non-Right/Right	Canada	No	NA	Controls	NA
51	Coren & Porac 1	1982	235	26.81	26.81	NA	NA	NA	NA	NA	NA	NA	NA	NA	NA	Left/Right	Canada	No	Adults	Controls	NA
52	Coren & Porac 2	1982	262	32.82	32.82	NA	NA	NA	NA	NA	NA	NA	NA	NA	NA	Left/Right	Canada	No	Adults	Controls	NA
53	Coren & Searleman	1987	1274	21.59	21.59	NA	NA	NA	NA	NA	NA	NA	NA	NA	NA	Left/Right	Canada	No	Adults	Controls	NA
54	Coren et al.	1981	384	12.57	23.96	NA	NA	NA	NA	NA	NA	NA	NA	NA	NA	Left/Mixed/Right	NA	NA	Children	NA	NA
55	DeLang et al.	2017	17	11.76	11.76	11.76	11.76	No females	No females	NA	NA	NA	NA	NA	NA	Left/Right	USA	Yes	Adults	Controls	19.6
56	Didia et al.	1988	996	7.33	9.94	8.66	12.97	6	6.78	53.85	55.56	88.89	91.67	5.25	7.63	Left/Mixed/Right	Nigeria	No	Children	Controls	8.39
57	Dittmar 1	2002	212	21.11	25.94	26.09	32	16.82	20.54	NA	NA	NA	NA	NA	NA	Left/Mixed/Right	Germany	No	Adults	Controls	25.05
58	Dittmar 2	2002	409	20.69	21.27	30.61	31.08	15.06	15.71	NA	NA	NA	NA	NA	NA	Left/Mixed/Right	Germany	No	Adults	Controls	69
59	Dragovic et al. 1	2005	157	20.16	36.94	NA	NA	NA	NA	100	100	No mixed handers	No mixed handers	0	20.16	Left/Mixed/Right	Australia	No	Adults	Clinical	NA
60	Dragovic et al. 2	2005	74	11.76	18.92	NA	NA	NA	NA	38.1	51.85	No mixed handers	No mixed handers	0	0	Left/Mixed/Right	Australia	No	NA	Controls	NA
61	Dragovic et al. 3	2005	77	20.63	35.06	NA	NA	NA	NA	100	100	No mixed handers	No mixed handers	0	0	Left/Mixed/Right	Australia	No	Adults	Controls	NA
62	Eikenberry et al. 1	2008	10	30	30	NA	NA	NA	NA	NA	NA	NA	NA	NA	NA	Left/Right	Canada	Yes	Adults	Controls	NA
63	Eikenberry et al. 2	2008	10	40	40	NA	NA	NA	NA	NA	NA	NA	NA	NA	NA	Left/Right	Canada	No	Adults	Controls	NA
64	Erkec & Keskin	2019	376	10.94	24.2	NA	NA	NA	NA	NA	NA	NA	NA	NA	NA	Left/Mixed/Right	Turkey	No	Adults	Controls	20.07
65	Eyre & Schmeeckle	1933	193	3.11	3.11	NA	NA	NA	NA	66.67	66.67	No mixed handers	No mixed handers	0	0	Left/Right	USA	No	Children	Controls	NA
66	Fagard & Dahmen 1	2004	60	10	10	NA	NA	NA	NA	NA	NA	NA	NA	NA	NA	Left/Right	France	No	Children	Controls	NA
67	Fagard & Dahmen 2	2004	121	5.79	5.79	NA	NA	NA	NA	NA	NA	NA	NA	NA	NA	Left/Right	Tunisia	No	Children	Controls	NA
68	Faurie et al.	2006	1624	15.33	15.33	19.95	19.95	10.17	10.17	NA	NA	NA	NA	NA	NA	Left/Right	France	No	Children	Controls	NA
69	Feehan et al.	1990	881	10.82	26.11	NA	NA	NA	NA	NA	NA	NA	NA	NA	NA	Left/Mixed/Right	New Zealand	No	Children	Controls	7
70	Fousekis et al.	2010	100	17.78	26	17.78	26	No females	No females	NA	NA	NA	NA	NA	NA	Left/Mixed/Right	Greece	Yes	Adults	Controls	23.6
71	Gabbard	1992	362	8.14	43.92	NA	NA	NA	NA	NA	NA	NA	NA	NA	NA	Left/Mixed/Right	NA	NA	Children	NA	NA
72	Gabbard & Bonfigli	1987	153	7.89	54.25	NA	NA	NA	NA	NA	NA	NA	NA	NA	NA	Left/Mixed/Right	USA	No	Children	Controls	4.46
75	Gabbard et al.	1991	205	8.16	34.15	NA	NA	NA	NA	NA	NA	NA	NA	NA	NA	Left/Mixed/Right	USA	No	Children	Controls	4.24
73	Gentry & Gabbard 1	1995	478	7.9	29.29	NA	NA	NA	NA	NA	NA	NA	NA	NA	NA	Left/Mixed/Right	USA	No	Children	Controls	NA
74	Gentry & Gabbard 2	1995	473	6.97	20.93	NA	NA	NA	NA	NA	NA	NA	NA	NA	NA	Left/Mixed/Right	USA	No	NA	Controls	NA
76	Golomer & Fery	2009	10	0	0	No males	No males	0	0	NA	NA	NA	NA	NA	NA	Left/Mixed/Right	France	Yes	Adults	Controls	17.5
77	Golomer et al. 1	2009	45	11.11	11.11	No males	No males	11.11	11.11	100	100	No mixed handers	No mixed handers	2.44	2.44	Left/Right	France	No	Children	Controls	9.5
78	Golomer et al. 2	2009	36	0	0	No males	No males	0	0	0	0	No mixed handers	No mixed handers	0	0	Left/Right	France	Yes	Children	Controls	11.9
79	Good et al.	2001	465	14.41	15.7	14.89	15.85	13.78	15.5	79.1	79.1	No mixed handers	No mixed handers	3.32	5.03	Left/Mixed/Right	UK	No	Adults	Controls	32.01
80	Groden	1969	145	8.96	57.93	NA	NA	NA	NA	NA	NA	NA	NA	NA	NA	Left/Mixed/Right	USA	No	Children	Controls	NA
81	Grouios et al. 1	2002	368	33.17	63.86	33.17	63.86	No females	No females	NA	NA	NA	NA	NA	NA	Left/Mixed/Right	Greece	Yes	Adults	Controls	25.7
82	Grouios et al. 2	2002	389	19.56	43.96	19.56	43.96	No females	No females	NA	NA	NA	NA	NA	NA	Left/Mixed/Right	Greece	Yes	Adults	Controls	27.2
83	Grouios et al. 3	2002	357	10.26	21.57	10.26	21.57	No females	No females	NA	NA	NA	NA	NA	NA	Left/Mixed/Right	Greece	Yes	Adults	Controls	24.1
84	Grouios et al. 4	2002	395	8.36	16.71	8.36	16.71	No females	No females	NA	NA	NA	NA	NA	NA	Left/Mixed/Right	Greece	No	Adults	Controls	19.8
85	Grouious et al.	2009	22	16.67	54.55	16.67	54.55	No females	No females	NA	NA	NA	NA	NA	NA	Left/Mixed/Right	Greece	Yes	Children	Controls	13.1
86	Grouious et al. 1	2002b	415	33.19	63.13	33.19	63.13	No females	No females	NA	NA	NA	NA	NA	NA	Left/Mixed/Right	Greece	Yes	Adults	Controls	26.4
87	Grouious et al. 2	2002b	430	8.51	20	8.51	20	No females	No females	NA	NA	NA	NA	NA	NA	Left/Mixed/Right	Greece	No	Adults	Controls	20.3
88	Harms & Elias	2014	51	0	3.92	NA	NA	NA	NA	NA	NA	NA	NA	NA	NA	Left/Mixed/Right	Canada	No	Adults	Controls	20.4
89	Harms et al.	2014	48	4.26	6.25	NA	NA	NA	NA	NA	NA	NA	NA	NA	NA	Left/Mixed/Right	Canada	No	Adults	Controls	19.4
90	Hart & Gabbard	1998	79	40.51	40.51	NA	NA	NA	NA	NA	NA	NA	NA	NA	NA	Left/Right	USA	No	Adults	Controls	NA
91	Hatin & Tottenham	2016	50	6	6	NA	NA	NA	NA	NA	NA	NA	NA	NA	NA	Left/Right	Canada	No	Adults	Controls	20.4
92	Hatta et al. 1	2005	63	0	30.16	NA	NA	NA	NA	0	100	0	50	0	27.12	Left/Mixed/Right	Japan	No	Adults	Controls	42.3
93	Hatta et al. 2	2005	70	0	20	NA	NA	NA	NA	0	100	0	66.67	0	16.67	Left/Mixed/Right	Japan	No	Adults	Controls	55.6
94	Hatta et al. 3	2005	162	3.1	22.84	NA	NA	NA	NA	100	100	33.33	60	0	20.13	Left/Mixed/Right	Japan	No	Adults	Controls	64
95	Hatta et al. 4	2005	53	6.82	22.64	NA	NA	NA	NA	50	50	100	100	2.44	20	Left/Mixed/Right	Japan	No	Adults	Controls	73.1
96	Hinton & Vallis 1	2015b	12	8.33	8.33	NA	NA	NA	NA	100	100	No mixed handers	No mixed handers	0	0	Left/Right	Canada	No	Children	Controls	7.5
97	Hinton & Vallis 2	2015b	10	0	0	NA	NA	NA	NA	#DIV/0!	NA	NA	NA	0	0	Left/Right	Canada	No	Adults	Controls	20.4
98	Hodges et al.	2012	19	0	0	0	0	0	0	NA	NA	NA	NA	NA	NA	Left/Right	UK	No	Adults	Controls	29.49
99	Hoogkamer et al.	2015	13	0	0	NA	NA	NA	NA	NA	NA	NA	NA	NA	NA	Left/Right	Belgium	No	Adults	Controls	NA
100	Horine	1968	220	8.62	27.73	NA	NA	NA	NA	NA	NA	NA	NA	NA	NA	Left/Mixed/Right	NA	NA	Children	NA	NA
101	Ida et al. 1	2001	697	5.57	12.48	NA	NA	NA	NA	NA	NA	NA	NA	NA	NA	Left/Mixed/Right	Japan	No	Adults	Controls	19.21
102	Ida et al. 2	2001	418	6.77	14.35	NA	NA	NA	NA	NA	NA	NA	NA	NA	NA	Left/Mixed/Right	India	No	Adults	Controls	18.76
103	Ilnicka et al.	2013	56	14.29	46.43	17.65	46.15	11.11	46.67	80	83.33	No mixed handers	No mixed handers	3.33	42	Left/Mixed/Right	Poland	No	Adults	Controls	20.35
104	Iteya et al.	1995b	606	13.54	50.5	NA	NA	NA	NA	NA	NA	NA	NA	NA	NA	Left/Mixed/Right	Japan	No	Children	Controls	5.41667
105	Ittyerah et al. 1	2019	80	6.25	6.25	10.34	10.34	3.92	3.92	80	80	No mixed handers	No mixed handers	1.33	1.33	Left/Right	India	No	Adults	Controls	38.78
106	Ittyerah et al. 2	2019	83	10.84	10.84	7.69	7.69	13.64	13.64	100	100	No mixed handers	No mixed handers	2.63	2.63	Left/Right	France	No	Adults	Controls	44.94
107	Kal et al.	2013	30	13.33	13.33	NA	NA	NA	NA	NA	NA	NA	NA	NA	NA	Non-Right/Right	Netherlands	No	Adults	Controls	25.06
108	King & Wang	2017	10	0	0	0	0	0	0	NA	NA	NA	NA	NA	NA	Left/Mixed/Right	USA	No	Adults	Controls	NA
109	Kiyota & Fujiwara	2014	30	0	13.33	NA	NA	NA	NA	NA	NA	NA	NA	NA	NA	Left/Mixed/Right	Japan	No	Adults	Controls	21.6
110	Komai & Fukuoka	1934	16627	5.83	5.83	6.71	6.71	4.8	4.8	NA	NA	NA	NA	NA	NA	Left/Right	Japan	No	Children	Controls	NA
111	Lakhani et al.	2011	10	10	10	NA	NA	NA	NA	NA	NA	NA	NA	NA	NA	Left/Right	Canada	No	Adults	Controls	24
112	Lee Teng et al.	1979	4143	6.97	13.01	8.61	15	5.34	11.01	NA	NA	NA	NA	NA	NA	Left/Mixed/Right	China	No	NA	Controls	NA
113	Lenoir et al.	2006	107	22.47	35.51	NA	NA	NA	NA	NA	NA	NA	NA	NA	NA	Left/Mixed/Right	Belgium	No	Adults	Controls	NA
114	Longoni & Orsini	1988	271	7.33	34.69	7.22	29.69	7.53	40.69	NA	NA	NA	NA	NA	NA	Left/Mixed/Right	Italy	No	Children	Controls	4.6
115	MacDowall et al.	2015	20	15	15	NA	NA	NA	NA	NA	NA	NA	NA	NA	NA	Left/Right	Canada	No	Adults	Controls	21
116	Mandal et al.	1992	442	12.9	12.9	NA	NA	NA	NA	NA	NA	NA	NA	NA	NA	Left/Right	India	No	Adults	Controls	27.03
117	Manser-Smith et al.	2018	20	10	10	NA	NA	NA	NA	100	100	No mixed handers	No mixed handers	0	0	Left/Mixed/Right	UK	No	Adults	Controls	30
118	Manser-Smith et al.	2019	40	2.56	5	NA	NA	NA	NA	100	100	No mixed handers	No mixed handers	0	2.56	Left/Mixed/Right	UK	No	Adults	Controls	27.2
119	Maredia et al.	2015	32	25	25	NA	NA	NA	NA	NA	NA	NA	NA	NA	NA	Left/Right	India	No	Adults	Controls	32.4
120	Markoulakis et al. 1	2012	12	16.67	16.67	NA	NA	NA	NA	0	0	No mixed handers	No mixed handers	22.22	22.22	Left/Right	Canada	No	Children	Clinical	7
121	Markoulakis et al. 2	2012	12	25	25	NA	NA	NA	NA	50	50	No mixed handers	No mixed handers	20	20	Left/Right	Canada	No	Children	Controls	7
122	Martin & Machado 1	2004	780	10.22	14.36	10.98	17.51	9.62	11.74	65.43	66.27	No mixed handers	No mixed handers	3.47	8.18	Left/Mixed/Right	Brazil	No	NA	Controls	NA
123	Martin & Machado 2	2004	854	10.86	12.53	15.15	18.3	7.58	7.97	75.29	76.4	No mixed handers	No mixed handers	3.59	5.23	Left/Mixed/Right	Brazil	No	Adults	Controls	NA
124	Martin & Porac	2007	3716	15.35	16.9	NA	NA	NA	NA	67.71	68.15	No mixed handers	No mixed handers	4.19	6.03	Left/Mixed/Right	Brazil	No	NA	Controls	22.76
125	Mildren	2015	20	5	5	NA	NA	NA	NA	NA	NA	NA	NA	NA	NA	Left/Right	Canada	No	Adults	Controls	22.6
126	Molinari et al.	2015	20	15	15	NA	NA	NA	NA	NA	NA	NA	NA	NA	NA	Left/Mixed/Right	NA	No	Adults	Controls	26
127	Moore et al.	2017	27	29.63	29.63	29.63	29.63	No females	No females	NA	NA	NA	NA	NA	NA	Left/Right	Australia	Yes	Adults	Controls	23.5
128	Mori et al.	2004	51	7.89	31.37	NA	NA	NA	NA	NA	NA	NA	NA	NA	NA	Left/Mixed/Right	Japan	No	Children	Controls	NA
129	Nachshon & Denno	1986	6436	13.34	35.01	NA	NA	NA	NA	NA	NA	NA	NA	NA	NA	Left/Mixed/Right	NA	NA	Children	NA	NA
130	Nachshon et al.	1983	7364	13.58	30	NA	NA	NA	NA	NA	NA	NA	NA	NA	NA	Left/Mixed/Right	NA	NA	Children	NA	NA
131	Nagasawa et al. 1	2011	17	0	0	0	0	No females	No females	NA	NA	NA	NA	NA	NA	Left/Right	Japan	Yes	Adults	Controls	20.1
132	Nagasawa et al. 2	2011	14	0	0	0	0	No females	No females	NA	NA	NA	NA	NA	NA	Left/Right	Japan	No	Adults	Controls	19.8
133	Neuper & Pfurtscheller	1996	9	0	0	0	0	0	0	No left handers	No left handers	No mixed handers	No mixed handers	0	0	Left/Right	Austria	No	Adults	Controls	NA
134	Nicholls et al.	2005	933	7.62	10.4	NA	NA	NA	NA	NA	NA	NA	NA	NA	NA	Left/Mixed/Right	Australia	No	Adults	Controls	NA
135	Nissan et al.	2004	189	15.87	15.87	NA	NA	NA	NA	NA	NA	NA	NA	NA	NA	Left/Right	Israel	No	Adults	Controls	42
136	NK-WIPEM	Various	533	15.38	42.4	21.22	51.44	9.02	32.55	76.6	78.85	31.25	47.62	8.72	28.97	Left/Right	Germany	No	Adults	Controls	27.31
137	Noble et al.	2014	11	0	0	0	0	0	0	No left handers	No left handers	No mixed handers	No mixed handers	0	0	Left/Right	Canada	No	Adults	Controls	NA
138	Ocklenburg & Güntürkün	2009	147	13.61	13.61	NA	NA	NA	NA	NA	NA	NA	NA	NA	NA	Left/Right	Germany	No	Adults	Controls	24.33
139	Ocklenburg et al.	2013	456	14.69	14.69	NA	NA	NA	NA	NA	NA	NA	NA	NA	NA	Left/Right	Germany	No	Adults	Controls	23.76
140	Ocklenburg et al.	2016 / unpublished	1005	13.15	35.82	17.04	42.12	11.38	33	76.92	80	34.92	51.19	6.83	23.96	Left/Right	Germany	No	Adults	Controls	24.71
141	Ocklenburg et al.	2017 / unpublished	43	0	32.56	0	45	0	21.74	No left handers	No left handers	0	50	0	23.64	Left/Right	Germany	No	Adults	Controls	24.53
142	Ooki	2004	2029	8.45	11.93	10.47	13.21	6.67	10.8	NA	NA	NA	NA	NA	NA	Left/Mixed/Right	Japan	No	Children	Controls	NA
143	Ooki	2006	1543	18.15	18.15	20.17	20.17	15.92	15.92	NA	NA	NA	NA	NA	NA	Left/Mixed/Right	Japan	No	Children	Controls	NA
144	Packheiser et al.	2019	120	16.67	28.33	26.53	36.73	9.86	22.54	50	57.14	50	50	11.54	22.69	Left/Right	Germany	No	Adults	Controls	24.07
145	Packheiser et al.	unpublished	100	8	40	10	42	6	38	45.45	62.5	No mixed handers	No mixed handers	3.37	25.86	Left/Right	Germany	No	Adults	Controls	24.79
146	Packheiser et al.	unpublished	51	39.22	62.75	21.05	47.37	50	71.88	69.23	74.19	No mixed handers	No mixed handers	8	28.13	Left/Right	Germany	No	Adults	Controls	25.46
147	Paquet et al. 1	2017	50	9.09	60	NA	NA	NA	NA	NA	NA	NA	NA	NA	NA	Left/Mixed/Right	Canada	No	Adults	Controls	69
148	Paquet et al. 2	2017	50	0	30	NA	NA	NA	NA	NA	NA	NA	NA	NA	NA	Left/Mixed/Right	Canada	No	Adults	Controls	25
149	Peters & Durding	1979	112	28.71	35.71	NA	NA	NA	NA	59.57	66.07	No mixed handers	No mixed handers	1.85	5.36	Left/Mixed/Right	Canada	No	Adults	Controls	NA
150	Pietsch & Jansen	2018	20	20	20	NA	NA	NA	NA	NA	NA	NA	NA	NA	NA	Left/Right	Germany	Yes	Children	Controls	10.55
151	Polemikos & Papaeliou	2000	194	11.11	21.65	7.41	17.58	14.44	25.24	69.57	69.57	No mixed handers	No mixed handers	12.87	12.87	Left/Mixed/Right	Greece	No	Children	Controls	13.2
152	Porac et al. 1	1980	138	42.75	42.75	NA	NA	NA	NA	NA	NA	NA	NA	NA	NA	Left/Right	Canada	No	NA	Clinical	17
153	Porac et al. 2	1980	384	22.92	22.92	NA	NA	NA	NA	NA	NA	NA	NA	NA	NA	Left/Right	Canada	No	Children	Controls	3.9
154	Porac et al. 3	1980	171	18.13	18.13	NA	NA	NA	NA	NA	NA	NA	NA	NA	NA	Left/Right	Canada	No	NA	Controls	16.8
155	Previc & Sausedo	1992	111	17.5	40.54	22.5	40.38	12.5	40.68	NA	NA	NA	NA	NA	NA	Left/Mixed/Right	USA	No	NA	Controls	NA
156	Priego-Quesada et al.	2014	12	25	25	25	25	No females	No females	NA	NA	NA	NA	NA	NA	Left/Right	Spain	Yes	Adults	Controls	27
157	Quesada et al.	2015	18	0	0	0	0	0	0	NA	NA	NA	NA	NA	NA	Left/Right	Spain	No	Adults	Controls	24
158	Quesada et al.	2016	16	6.25	6.25	6.25	6.25	No females	No females	NA	NA	NA	NA	NA	NA	Left/Right	Spain	Yes	Adults	Controls	29
159	Reiss & Reiss	1997	936	17.34	15.49	30.83	30.83	21.63	21.63	NA	NA	NA	NA	NA	NA	Non-Right/Right	Germany	No	Adults	Controls	22.9
160	Reiss et al.	1999	200	7	7	NA	NA	NA	NA	NA	NA	NA	NA	NA	NA	Non-Right/Right	Germany	No	NA	Controls	15.5
161	Roelofsen et al.	2016	17	0	0	NA	NA	NA	NA	NA	NA	NA	NA	NA	NA	Left/Right	Netherlands	No	Adults	Controls	23
162	Rovira-Lastra et al.	2016	146	4.79	4.79	NA	NA	NA	NA	NA	NA	NA	NA	NA	NA	Left/Right	Spain	No	Adults	Controls	24.4
163	Rushe et al. 1	2007	35	40	40	NA	NA	NA	NA	NA	NA	NA	NA	NA	NA	MDDT	UK	No	Adults	Clinical	38.31
164	Rushe et al. 2	2007	35	25.71	25.71	NA	NA	NA	NA	NA	NA	NA	NA	NA	NA	MDDT	UK	No	Adults	Controls	40.42
165	Rustagi et al.	2013	300	10	10	6.67	6.67	13.33	13.33	NA	NA	NA	NA	NA	NA	Left/Right	India	No	Adults	Controls	19.12
166	Sahyoun et al.	2004	12	0	0	0	0	0	0	No left handers	No left handers	No mixed handers	No mixed handers	0	0	Left/Right	UK	No	Adults	Controls	25.4
167	Sanjaya et al.	2014	10	0	0	0	0	No females	No females	No left handers	No left handers	No mixed handers	No mixed handers	0	0	Left/Mixed/Right	Asia	No	Adults	Controls	29
168	Saudino & McManus 2	1998	408	12.4	12.4	15.3	15.3	9.8	9.8	NA	NA	NA	NA	NA	NA	Left/Right	USA	No	Children	Controls	NA
169	Saudino & McManus 1	1998	774	25.98	25.98	29.17	29.17	22.4	22.4	NA	NA	NA	NA	NA	NA	Left/Right	USA	No	Adults	Controls	NA
170	Schiffman et al. 1	2005	23	47.83	47.83	NA	NA	NA	NA	NA	NA	NA	NA	NA	NA	Non-Right/Right	Denmark	No	Children	Clinical	NA
171	Schiffman et al. 2	2005	69	30.43	30.43	NA	NA	NA	NA	NA	NA	NA	NA	NA	NA	Non-Right/Right	Denmark	No	Children	Clinical	NA
172	Schiffman et al. 3	2005	143	27.97	27.97	NA	NA	NA	NA	NA	NA	NA	NA	NA	NA	Non-Right/Right	Denmark	No	Children	Controls	NA
173	Schleuter	1978	104	4.92	44.23	8.7	52.27	2.63	38.33	100	100	50	87.5	1.72	36.67	Left/Mixed/Right	USA	No	Children	Controls	10.4
174	Schmitz et al.	2017	60	43.33	60	43.33	60	43.33	60	76.67	78.79	No mixed handers	No mixed handers	10	27.03	Left/Right	Germany	No	Adults	Controls	24.4
175	Schmitz et al.	2019	80	46.25	61.25	43.59	64.1	48.78	58.54	87.5	88.37	No mixed handers	No mixed handers	5	22.45	Left/Right	Germany	No	Adults	Controls	23.8
176	Schneiders et al.	2010	175	14.86	14.86	17.74	17.74	13.27	13.27	NA	NA	NA	NA	NA	NA	Left/Right	New Zealand	No	NA	Controls	22
177	Shaki 1	2013	92	29.35	29.35	NA	NA	NA	NA	NA	NA	NA	NA	NA	NA	Left/Right	Israel	No	Adults	Controls	24.5
178	Shaki 2	2013	28	25	25	NA	NA	NA	NA	NA	NA	NA	NA	NA	NA	Left/Right	Israel/Palestine	No	Adults	Controls	22.4
179	Shaki 3	2013	35	31.43	31.43	NA	NA	NA	NA	NA	NA	NA	NA	NA	NA	Left/Right	Russia/USA	No	Adults	Controls	22
180	Shirota et al.	2017	4	0	0	0	0	0	0	NA	NA	NA	NA	NA	NA	Non-Right/Right	Switzerland	No	Adults	Controls	27
181	Shugaba et al.	2013	50	40.43	44	40.43	44	No females	No females	72	72	No mixed handers	No mixed handers	4.55	16	Left/Mixed/Right	Nigeria	Yes	Adults	Controls	NA
182	Simmons et al.	1998	1991	27.82	41.08	NA	NA	NA	NA	NA	NA	NA	NA	NA	NA	Left/Mixed/Right	England, Frnace, Germany, Italy and Spain	Yes	Adults	Controls	NA
183	Singh	2015	700	3.89	4.71	NA	NA	NA	NA	82.76	84.38	No mixed handers	No mixed handers	0.45	0.9	Left/Mixed/Right	India	No	Adults	Controls	33.98
184	Singh et al.	2001	400	9.25	9.25	13.16	13.16	4.07	4.07	88.24	88.24	No mixed handers	No mixed handers	5.74	5.74	Left/Right	India	No	NA	Controls	NA
185	Stoeggl et al.	2013	16	12.5	12.5	12.5	12.5	No females	No females	NA	NA	NA	NA	NA	NA	Left/Right	Sweden, Austria, Norway	Yes	Adults	Controls	26.6
186	Strike & Taylor	2009	7	0	0	0	0	0	0	NA	NA	NA	NA	NA	NA	Left/Right	UK	No	Adults	Controls	22.3
187	Suar et al. 1	2007	1045	12.06	12.06	NA	NA	NA	NA	NA	NA	NA	NA	NA	NA	Left/Right	India	No	Children	Controls	NA
188	Suar et al. 2	2007	962	11.12	11.12	NA	NA	NA	NA	NA	NA	NA	NA	NA	NA	Left/Right	India	No	NA	Controls	NA
189	Suar et al. 3	2007	176	7.95	7.95	NA	NA	NA	NA	NA	NA	NA	NA	NA	NA	Left/Right	India	No	Adults	Controls	NA
190	Suar et al. 4	2007	504	6.55	6.55	NA	NA	NA	NA	NA	NA	NA	NA	NA	NA	Left/Right	India	No	Adults	Controls	NA
191	Suar et al. 5	2007	501	6.39	6.39	NA	NA	NA	NA	NA	NA	NA	NA	NA	NA	Left/Right	India	No	Adults	Controls	NA
192	Suar et al. 6	2007	199	4.52	4.52	NA	NA	NA	NA	NA	NA	NA	NA	NA	NA	Left/Right	India	No	Adults	Controls	NA
193	Suar et al. 7	2007	87	3.45	3.45	NA	NA	NA	NA	NA	NA	NA	NA	NA	NA	Left/Right	India	No	Adults	Controls	NA
194	Tan	1982	49	26.53	26.53	NA	NA	NA	NA	26.53	26.53	No mixed handers	No mixed handers	No right handers	No right handers	Left/Right	Australia	No	Children	Controls	4.63333
195	Taylor & Dabnichki	2007	100	11	11	NA	NA	NA	NA	NA	NA	NA	NA	NA	NA	Left/Right	UK	No	Adults	Controls	23.8
196	Teixeira et al.	2003	24	16.67	16.67	NA	NA	NA	NA	NA	NA	NA	NA	NA	NA	Left/Right	Brazil	No	Children	Controls	13.0417
197	Teo et al.	2017	100	14	14	NA	NA	NA	NA	50	50	No mixed handers	No mixed handers	10.87	10.87	Left/Right	UK	No	Adults	Controls	NA
198	Tichy & Belacek	2009	221	7.5	33.03	NA	NA	NA	NA	NA	NA	NA	NA	NA	NA	Left/Mixed/Right	Czech Republic	No	Children	Controls	NA
199	Todd et al.	2016	24	16.67	16.67	No males	No males	16.67	16.67	NA	NA	NA	NA	NA	NA	Left/Right	UK	No	Adults	Controls	31
200	Tran & Voracek	2016	12720	11.74	38.38	NA	NA	NA	NA	77.28	82.75	57.69	88.89	4.94	33.07	Left/Mixed/Right	Germany, Austria, Italy, Turkey, Romania	No	Adults	Controls	32.42
201	Tran et al.	2015	2873	12.91	34.7	NA	NA	NA	NA	85.64	88.39	32.5	66.87	5.12	27.76	Left/Mixed/Right	Germany, Austria	No	Adults	Controls	34.2965
202	van der Elst et al.	2010	293	19.11	19.11	NA	NA	NA	NA	NA	NA	NA	NA	NA	NA	Non-Right/Right	Netherlands	No	Children	Controls	11.08
203	Värynen et al. 1	1996	44	31.82	31.82	NA	NA	NA	NA	NA	NA	NA	NA	NA	NA	Left/Mixed/Right	Finland	No	Adults	Controls	42.5
204	Värynen et al. 2	1996	55	18.37	27.27	NA	NA	NA	NA	NA	NA	NA	NA	NA	NA	Left/Mixed/Right	Finland	No	Adults	Controls	74.4
205	Verbeek et al.	2017	497	30.99	30.99	30.99	30.99	No females	No females	NA	NA	NA	NA	NA	NA	Left/Right	Netherlands	Yes	NA	Controls	NA
206	Vieira et al.	2017	10	0	0	0	0	0	0	No left handers	No left handers	No mixed handers	No mixed handers	0	0	Left/Right	Portugal	No	Adults	Controls	60.3
207	Voracek & Dressler	2010	128	13.28	13.28	18.64	18.64	8.7	8.7	NA	NA	NA	NA	NA	NA	Non-Right/Right	Austria	No	NA	Controls	27
208	Warren et al.	2006	568	6.73	9.68	NA	NA	NA	NA	63.89	63.89	No mixed handers	No mixed handers	2.4	2.4	Left/Mixed/Right	USA	No	NA	Controls	44
209	Whittington & Richards	1987	11000	15.63	46	NA	NA	NA	NA	NA	NA	NA	NA	NA	NA	Left/Mixed/Right	NA	NA	Children	NA	NA
210	Williams et al.	1992	5938	11.32	11.32	NA	NA	NA	NA	NA	NA	NA	NA	NA	NA	Left/Right	USA	No	Children	Controls	NA
211	Yamaner et al.	2011	407	19.41	19.41	19.41	19.41	No females	No females	NA	NA	NA	NA	NA	NA	Left/Mixed/Right	Turkey	Yes	Adults	Controls	23.46
212	Zago et al.	2014	9	0	0	0	0	No females	No females	NA	NA	NA	NA	NA	NA	Left/Right	Italy	Yes	Adults	Controls	23
213	Ziyagil et al.	2011	362	20.44	20.44	20.44	20.44	No females	No females	NA	NA	NA	NA	NA	NA	Left/Right	Turkey	Yes	Children	Controls	NA
214	Zouhal et al.	2018	81	18.52	18.52	18.52	18.52	No females	No females	NA	NA	NA	NA	NA	NA	Left/Right	France	Yes	NA	Controls	NA
215	Zult et al.	2017	40	12.5	12.5	NA	NA	NA	NA	NA	NA	NA	NA	NA	NA	Left/Right	Netherlands	No	Adults	Controls	22
216	Zverev	2006	205	11.7	19.02	12.62	19.64	10.59	18.28	NA	NA	NA	NA	NA	NA	Left/Mixed/Right	Malawi	No	Adults	Controls	22.81
217	Zverev & Mipando	2007	751	9.67	24.1	NA	NA	NA	NA	80	81.48	70.59	84.38	4.92	19.08	Left/Mixed/Right	Malawi	No	NA	Controls	NA

## Sheet: No footedness data
Authors	Year of Publication	Correspondence		Footedness included?	Data gathered?
Alibeik et al.	2012	No Correspondence		no data included	yes
Almeida et al.	2015	patriciamdalmeida@gmail.com		no data included	yes
Bouffard et al.	2014	catherine.mercier@rea.ulaval.ca		data included	/	all (15) right footed
Chen et al.	2009	jschern@mail.cgu.edu.tw		no data included	yes
Coren et al.	1982	No Correspondence		no data included	yes	(given in LQs)
Day & MacNeilage	1996	No Correspondence		no data included	yes
Dellatolas et al.	1998	dellatol@vjf.inserm.fr.		no data included	yes
Gabbard et al.	1993	c-gabbard@tamu.edu	Multiple studies	data included	Meta-Analysis	see word document
Elias & Bryden	1998	lorin.elias@usask.ca	Multiple studies	no data included	yes
Girard & Cheyne	2004	acheyne@watarts.uwaterloo.ca		no data included	yes
Gkrilias et al.	2018	kriliasphysio@gmail.com		no data included	yes
Gorecka et al.	2018	claudia.rodriguez-aranda@ui.no		no data included	yes	(given in LQs)
Gurd et al.	2006	No Correspondence		no data included	yes	(given in LQs)
Gutierrez-Sigut et al.	2015	eva.gutierrez@ucl.ac.uk		no data included	no
Hatin & Tottenham	2016b	hatin11b@uregina.ca		no data included	no
Hebbal & Mysorekar	2006	drhebbal@rediff.com		no data included	yes
Heinen et al.	2010	No Correspondence		no data included	yes
Kalaycioglu et al.	2008	kalayci@medicine.ankara.edu.tr		no data included	yes
Kapreli et al.	2015	ekapreli@teilam.gr		no data included	yes
Lawton et al.	2016	lawton@ipfw.edu		no data included	yes
MacDowall et al. 2015	2015	psanzo@lakeheadu.ca		data included	/	17 right, 3 left leg dominance
McManus et al.	2018	i.mcmanus@ucl.ac.uk	Probably multiple studies	no data included	no	Meta-analysis on the prevalence of footedness: data request
Meiburger et al.	2018	kristen.meiburger@polito.it;		no data included	yes
Burns & Zeaman	1980	No Correspondence		no data included	yes
Mohr & Lievesley	2007	Christine.Mohr@bristol.ac.uk		no data included	yes
Molinari et al.	2015	filippo.molinari@polito.it		data included	yes	20 (3 left footed) WHQ
Olex-Zarychta et al.	2008	d.olex@awf.katowice.pl		no data included	yes
Paul	1967	Probably dead by now		no data included	yes
Porac et al.	1980	cvp4@psu.edu		data included	/	see word document
Porac & Cohen	1979	cvp4@psu.edu		no data included	yes
Porac et al.	1980c	cvp4@psu.edu		no data included	yes
Qaiser et al.	2016	t.qaiser@alumni.ubc.ca		no data included	yes
Reiss	1999	michael.reiss@elblandkliniken.de		no data included	yes
Sanzo & Zerpa	2015	psanzo@lakeheadu.ca		no data included	yes
Savitz et al.	2006	savitzj@mail.nih.gov		no data included	yes
Sedgewick et al.	2015	lorin.elias@usask.ca		no data included	yes
Silva et al.	2014	nicolas.place@unil.ch		no data included	yes
Smith & Bulman-Fleming	2004	bfleming@uwaterloo.ca		no data included	yes
Smith & Elias	2013	lorin.elias@usask.ca		no data included	yes
Smith et al.	2015	austen.smith@usask.ca		no data included	yes
Smith et al.	2015b	austen.smith@usask.ca		kein paper
Smith et al.	2019	austen.smith@usask.ca		no data included	yes
Spivak	1998	aweizman@clalit.org.il		no data included	yes
Thomas & Elias	2010	nicole.thomas@usask.ca		no data included	yes
Thomas & Elias	2012	nicole.thomas@usask.ca		no data included	yes
Tiwari & Mandal	1998	manus@bunarus.ernet.in.		no data included	yes	(given in LQs)
Tran & Voracek	2015b	ulrich.tran@univie.ac.at		no data included	yes
van der Kamp & Canal-Bruland	2011	j_van_der_kamp@fbw.vu.nl		no data included	yes
van Dongen	2018	Stefan.vandongen@uantwerpen.be		no data included	yes
Vauclair & Donnot	2004	vauclair@up.univ-aix.fr		no data included	yes
Voracek et al.	2007	martin.voracek@univie.ac.a		no data included	no
Howard et al.	2012	choward@mmrcrehab.org		kein paper
Yang et al.	2017	nan.yang@canberra.edu.au		no data included	yes
Costain et al.	1984	No Correspondence		kein paper
Rosene et al.	1999	jrosene@usm.maine.edu		kein paper

## Sheet: Excluded
Study Name	Authors	Why Excluded?
Anastasopoulous et al.	2011	Clinical Sample
Bacelar & Teixeira	2015	Only Right-Footers
Beiling et al.	1998	No singular footedness measure reported	Important for discussion maybe
Bryden et al.	1997	Balanced Left and Right Footers
Cromie et al.	2007	No singular footedness measure reported
Day & MacNeilage	1996	Balanced Left and Right Footers
de la Vega	2015	Only Right-Footers
Dodrill & Thoreson	1993	Epilepsy Patients
Fousekis et al.	2012	Same Sample as 2010
Gabbard et al.	1989	Same Sample aus 1987
Devine et al.	2013	Physical disabilites
Gerard-Desplanches et al.	2006	Trisomy and other disabilities
Golomer & Mbongo	2004	Balanced Left and Right Footers
Grouios	2005	Only Right-Footers
Gür & Yakut	2017	Only Right-Footers
Hardt et al.	2009	Looks like a balanced sample (tallied)
Hart & Gabbard	1996	Balanced Left and Right Footers
Hart & Gabbard	1997	Balanced Left and Right Footers
Hinton & Vallis	2015b	Same sample as 2015
Ida et al.	2003	Same sample as 2001
Iteya et al.	1995	Balanced Left, Mixed and Right Footers
Jaeger et al.	2016	Same sample as 2014
Kapreli et al.	2006	Only Right-Footers
Latella et al.	2017	Only Right-Footers
Lorey et al.	2014	Likely only right-footers
Mandal et al.	2000	Drug-users
Martin & Machado	2005	Same Sample as Martin & Porac 2007
Melick et al.	2017	No clear footedness score
Menezes et al.	2012	Patients with disabilities
Millot & Brand	2000	Only Right-Footers
Mohr et al. 2004	2004	Same sample as Bachra 1987
Nava et al.	2013	Blind subjects
Nissan et al.	2011	Same sample as Nissan et al. 2004
Ocklenburg et al.	2010	Torticollis children
Perez-Garcia et al.	2015	Williams-Beuren Synddrome
Pettersen	2010	Fibromyalgia
Rustagi et al.	2014	Same sample as 2013
Sacco et al.	2018	No clear footedness score
Sauvage et al.	2013	Only Right-Footers
Sburlea et al.	2015	Stroke patients
Scheirs & Vingerhoets	1995	DES Sample
Smithells	1970	Thalidomide Children
Sonoda et al.	2016	Arthrosis Patients
Springer et al.	2015	Chronic Ankle stuff
Stea et al.	2007	Hip Arthoplasty
Stochl et al.	2013	No clear footedness score
Stone et al.	2019	Amputees
Suzuki & Ando	2014	No clear footedness score
Taku & Goro	1934	No clear footedness score
Teixeira & Teixeira	2008	No clear footedness score
Teixeira et al.	2011	Only Right-Footers
Tran & Voracek	2015	No clear footedness score
Tran et al.	2014	Same sample as 2016
Tran et al.	2014b	Same sample as 2016
Tran et al.	2019	No clear footedness score
Trzaskoma et al.	2015	Same sample as Ilnicka et al.
Wang & Newell	2012	Only Right-Footers
Wang et al.	2013	Only Right-Footers
Wang et al.	2013b	Only Right-Footers
Wang et al.	2013c	Balanced Left and Right Footers
Watson et al.	1998	Epilepsy Patients
Worden & Vallis	2016	Only Right-Footers
Zult et al.	2017b	Anterior ligament stuff
Zult et al.	2019	Anterior ligament stuff
194	Talis et al.	2019	14	0		14	0		9	0		5	NA	NA	NA	NA	NA	NA	NA	NA	NA	Left/Right	WFQ	5	3	Russia	General	No	27.1	Adults	No		unclear if sample was preselected? Could belong to inclusion criteria
179	Shulman et al. 1	2019	16	0		16	0		9	0		7	NA	NA	NA	NA	NA	NA	NA	NA	NA	Non-Right/Right	WFQ	5	10	Canada	General	No	75.6	Adults	No		unclear if sample was preselected? Could belong to inclusion criteria
180	Shulman et al. 2	2019	18	0		18	0		10	0		8	NA	NA	NA	NA	NA	NA	NA	NA	NA	Non-Right/Right	WFQ	5	10	Canada	General	No	21.7	Adults	No		unclear if sample was preselected? Could belong to inclusion criteria
181	Silva Costa et al.	2018	20	0		20	0		13	0		7	NA	NA	NA	NA	NA	NA	NA	NA	NA	Non-Right/Right	WFQ	5	10	Brazil	General		23.3	Adults	No		left lower limb dominance is exclusion criterion!
145	Park et al. 1	2016	16	0	NA	16	0	NA	8	0	NA	8	NA	NA	NA	NA	NA	NA	NA	NA	NA	Left/Right	WFQ	5	10	USA	General	No	22.5	Adults	No		unclear if sample was preselected? Could belong to inclusion criteria
146	Park et al. 2	2016	16	0	NA	16	0	NA	8	0	NA	8	NA	NA	NA	NA	NA	NA	NA	NA	NA	Left/Right	WFQ	5	10	USA	General	No	75.7	Adults	No	Could be a biased sample	unclear if sample was preselected? Could belong to inclusion criteria
118	Marinsek et al.	2016	40	6	NA	34	NA	NA	NA	NA	NA	NA	6	NA	0	NA	NA	NA	0	NA	34	Left/Right	Kick ball, step on bug	2	2	Slovenia	General	No	5.72	Children	No		Not clear if the 6 individuals are all left-footed (left-handed and/or left-footed), exclude this study?
113	Macfadden et al.	2003	44	0	0	44	0	0	22	0	0	22	0	0	0	0	0	0	0	0	44	Left/Mixed/Right	WFQ	5	10	Canada	College	No	19.2	Adults	No	Sample might be biased	unclear if sample was preselected? Could belong to inclusion criteria
102	Jaeger et al.	2014	20	0	NA	20	0	NA	12	0	NA	8	NA	NA	NA	NA	NA	NA	NA	NA	NA	Left/Right	WFQ	5	10	Switzerland	General	No	NA	Adults	No	Sample might be biased	unclear if sample was preselected?
103	Jesunathas et al. 1	2010	13	0	NA	13	0	NA	7	0	NA	6	NA	NA	NA	NA	NA	NA	NA	NA	NA	Left/Right	WFQ	5	10	USA	General	No	24.9	Adults	No		unclear if sample was preselected? Could belong to inclusion criteria
104	Jesunathas et al. 2	2010	14	0	NA	14	0	NA	6	0	NA	8	NA	NA	NA	NA	NA	NA	NA	NA	NA	Left/Right	WFQ	5	10	USA	General	No	74.8	Adults	No		unclear if sample was preselected? Could belong to inclusion criteria
75	Graci	2011	12	0	NA	12	0	NA	9	0	NA	4	0	NA	0	0	NA	0	0	NA	12	Left/Right	WFQ	5	10	USA	General	No	26.1	Adults	No		unclear if sample was preselected? Could belong to inclusion criteria
65	Bracha et al.	1987	135	37		98	28		46	9		52	NA	NA	NA	NA	NA	NA	NA	NA	98	Non-Right/Right	Halstead Reitan battery	Unclear	Unclear	USA	General	No	33	Adults	No		The mixed-dominance group could contain right-footed individuals, I would exclude this study
60	Fox et al. 1	2014	10	0	NA	10	0	NA	6	0	NA	4	0	NA	0	0	NA	0	0	NA	10	Non-Right/Right	WFQ	5	10	USA	General	No	9.5	Children	No		unclear if sample was preselected? Could belong to inclusion criteria
61	Fox et al. 2	2014	10	0	NA	10	0	NA	4	0	NA	6	0	NA	0	0	NA	0	0	NA	10	Non-Right/Right	WFQ	5	10	USA	General	No	20	Adults	No		unclear if sample was preselected? Could belong to inclusion criteria
33	Ciocoloni et al.	2016	15	0	NA	15	NA	NA	NA	NA	NA	NA	NA	NA	NA	NA	NA	NA	NA	NA	NA	Left/Right	WFQ	5	10	Italy	General	No	25	Adults	No		unclear if sample was preselected? Could belong to inclusion criteria
24	Bozkurt & Kucuk	2018	61	30	NA	31	30	NA	31	NA	NA	NA	NA	NA	NA	NA	NA	NA	NA	NA	NA	Left/Right	NA	NA	NA	Turkey	General	Yes	NA	Children	No		unclear if sample was preselected? Aim of the study was to compare technical skills of left- and right-footed players
159	Perera	2009	822	77	745		NA	NA	NA	NA	NA	NA	NA	NA	NA	NA	NA	NA	NA	NA	NA	Left/Non-Left	Kick ball	3	1	Sri Lanka	General	No	NA	Children	No	Little bit unclear as they targeted children doing sports, but did not assess their proficiency	NonLeft Group

## Sheet: Notes
Beiling et al.	1998	Important for discussion maybe
Kkiyota & Fujiwara	2014	Threshold for mixed-footedness
Mark et al		Remove
